# Supplementary material for: (2,3-Di-2-pyridyl­pyrazine-κ2 N 2,N 3)diiodidopalladium(II)
Source: Acta Crystallogr Sect E Struct Rep Online. 2011 Oct 29;67(Pt 11):m1626. doi: 10.1107/S1600536811044023 (PMC3247546; doi:10.1107/S1600536811044023)
Supplement: Supplementary file 2 [file e-67-m1626-Isup2.hkl]

# 
# h,k,l, Fc-squared, Fo-squared, sigma(Fo-squared) and status flag 
# 
data_I
_shelx_title ' [PdI2(C14H10N4)]' 
_shelx_refln_list_code          4 
_shelx_F_calc_maximum      517.64 
_exptl_crystal_F_000      1096.00 
_reflns_d_resolution_high  0.7824 
 
loop_ 
 _symmetry_equiv_pos_as_xyz 
 'x, y, z' 
 '-x+1/2, y+1/2, -z+1/2' 
 '-x, -y, -z' 
 'x-1/2, -y-1/2, z-1/2' 
 
_cell_length_a     8.7936 
_cell_length_b    15.5282 
_cell_length_c    12.3351 
_cell_angle_alpha  90.000 
_cell_angle_beta  102.118 
_cell_angle_gamma  90.000 
 
_shelx_F_squared_multiplier     1.000 
 
loop_ 
 _refln_index_h 
 _refln_index_k 
 _refln_index_l 
 _refln_F_squared_calc 
 _refln_F_squared_meas 
 _refln_F_squared_sigma 
 _refln_observed_status 
   2   0   0    33032.57    36939.66    590.82 o 
   4   0   0     7175.31     8563.84    215.71 o 
   6   0   0      869.58      766.55     68.89 o 
   8   0   0     3125.83     3179.85    173.98 o 
  10   0   0        2.90        1.63     19.81 o 
   1   1   0    50440.10    51455.99    388.89 o 
   2   1   0     2239.69     1830.98     59.71 o 
   3   1   0       37.30      143.68     14.92 o 
   4   1   0    18853.38    20126.27    280.42 o 
   5   1   0      807.02      617.28     40.22 o 
   6   1   0     6354.21     6052.65    146.38 o 
   7   1   0      328.39      343.68     56.32 o 
   8   1   0     3299.81     3163.95     99.90 o 
   9   1   0     1448.90     1681.66    105.59 o 
  10   1   0        3.58       32.44     16.36 o 
   0   2   0    31146.25    33210.19    490.49 o 
   1   2   0      214.24      115.03      7.40 o 
   2   2   0    23260.83    25926.28    216.12 o 
   3   2   0    45106.52    44198.61    412.82 o 
   4   2   0      310.12      195.94     24.14 o 
   5   2   0     1811.21     1541.83     57.62 o 
   6   2   0      251.71      207.17     23.37 o 
   7   2   0       72.67       81.87     20.69 o 
   8   2   0      394.57      406.10     40.87 o 
   9   2   0     1557.34     1689.13     78.26 o 
  10   2   0       18.88       43.44     22.17 o 
   1   3   0        3.48       66.73      5.64 o 
   2   3   0    50404.86    50449.65    398.86 o 
   3   3   0    26531.87    28746.29    339.22 o 
   4   3   0    19509.38    20962.32    237.84 o 
   5   3   0     5384.45     5641.03    107.18 o 
   6   3   0     1326.85     1196.28     50.96 o 
   7   3   0     2441.98     2473.06     66.86 o 
   8   3   0     1878.26     1889.37     63.00 o 
   9   3   0      137.59      182.94     33.04 o 
  10   3   0     2511.48     3022.97    190.32 o 
   0   4   0    29873.27    29544.70    284.11 o 
   1   4   0    42499.72    43509.25    312.17 o 
   2   4   0     2862.24     2732.94     49.09 o 
   3   4   0    14064.44    13895.38    177.81 o 
   4   4   0     1024.35     1074.68     34.63 o 
   5   4   0     1001.90      919.54     34.81 o 
   6   4   0     2884.67     2637.43     65.43 o 
   7   4   0      125.25      163.42     21.43 o 
   8   4   0      995.84      933.10     46.40 o 
   9   4   0     1265.31     1358.00     71.27 o 
  10   4   0       81.73       73.19     34.72 o 
   1   5   0     9667.57     8583.70     77.35 o 
   2   5   0    31904.79    31682.98    241.18 o 
   3   5   0      101.45       42.20      7.59 o 
   4   5   0      221.83      237.89     20.14 o 
   5   5   0     3175.24     2730.42     72.96 o 
   6   5   0     6933.56     6974.94    133.65 o 
   7   5   0      589.02      599.27     41.28 o 
   8   5   0       96.76       97.33     23.36 o 
   9   5   0      179.99      266.07     45.21 o 
   0   6   0     2958.21     2059.62     47.05 o 
   1   6   0    10545.51    10789.09    107.28 o 
   2   6   0    69719.81    75315.38    571.53 o 
   3   6   0      217.54      254.46     14.99 o 
   4   6   0    16394.39    15876.38    170.07 o 
   5   6   0     3836.41     3777.47     90.40 o 
   6   6   0      154.59      188.34     25.93 o 
   7   6   0      195.61      207.62     28.59 o 
   8   6   0     1794.36     1904.24     76.85 o 
   9   6   0      785.25      797.39     70.03 o 
  10   6   0       52.73       25.66     46.89 o 
   1   7   0    38904.10    39572.32    276.49 o 
   2   7   0     4768.77     4450.72     55.23 o 
   3   7   0      983.12     1046.23     29.83 o 
   4   7   0     3703.67     3604.71     85.97 o 
   5   7   0     6059.77     5853.48    119.85 o 
   6   7   0        3.19       23.23     13.50 o 
   7   7   0     6011.56     6284.49    140.09 o 
   8   7   0     1971.58     1854.08     77.92 o 
   9   7   0       99.89       58.95     30.42 o 
  10   7   0       25.47       33.92     23.11 o 
   0   8   0    33074.04    34227.40    355.66 o 
   1   8   0    18875.24    18473.90    153.95 o 
   2   8   0    11195.20    11206.57    128.40 o 
   3   8   0       13.81       54.99     25.67 o 
   4   8   0      217.77      185.50     22.38 o 
   5   8   0      103.12      118.13     19.94 o 
   6   8   0      642.70      708.06     45.39 o 
   7   8   0     1305.81     1326.68     64.36 o 
   8   8   0        8.45       32.14     17.61 o 
   9   8   0       39.02       57.63     46.89 o 
  10   8   0        0.23      -20.09     20.09 o 
   1   9   0    16926.30    17607.62    153.43 o 
   2   9   0    18481.47    17782.76    183.69 o 
   3   9   0       20.24       56.39     14.30 o 
   4   9   0      119.31      126.55     21.29 o 
   5   9   0     3290.99     3283.30     94.18 o 
   6   9   0       10.12        6.35     12.77 o 
   7   9   0       26.17       58.19     36.83 o 
   8   9   0      418.45      468.89     43.50 o 
   9   9   0      129.30       98.41    117.79 o 
   0  10   0    12676.84    13465.94    186.34 o 
   1  10   0     4449.52     4190.55     61.38 o 
   2  10   0      329.37      275.08     24.03 o 
   3  10   0    10167.31    10050.69    175.19 o 
   4  10   0     9551.93     9972.92    177.66 o 
   5  10   0      341.54      299.85     32.39 o 
   6  10   0        4.26       -7.04     13.63 o 
   7  10   0      450.20      565.75     56.08 o 
   8  10   0       45.06       13.66     17.24 o 
   1  11   0      270.77      216.33     22.94 o 
   2  11   0     3113.67     3056.38     81.48 o 
   3  11   0     2441.27     2308.26     97.79 o 
   4  11   0     8275.18     7931.58    162.03 o 
   5  11   0     1515.19     1544.86     70.62 o 
   6  11   0      358.20      460.15     40.83 o 
   7  11   0       22.56       25.83     17.50 o 
   8  11   0     2408.80     2438.99     98.88 o 
   9  11   0       72.16       29.86     56.06 o 
   0  12   0    11414.25    11424.10    254.86 o 
   1  12   0      296.13      275.97     30.06 o 
   2  12   0      362.35      358.77     31.99 o 
   3  12   0     9842.92     9536.04    286.58 o 
   4  12   0     3009.09     2759.17    111.86 o 
   5  12   0        5.71       17.69     16.65 o 
   6  12   0        0.48        9.02     14.39 o 
   7  12   0     1775.45     1933.43     86.54 o 
   8  12   0        9.77       29.74     21.92 o 
   1  13   0     8234.33     8279.16    155.55 o 
   2  13   0      358.05      378.19     35.86 o 
   3  13   0     1638.27     1515.69     74.85 o 
   4  13   0      845.39      698.01     67.77 o 
   5  13   0       47.04       30.15     15.83 o 
   6  13   0     1695.40     1505.64     76.97 o 
   7  13   0      292.47      225.77     37.65 o 
   8  13   0      954.36     1134.46     89.29 o 
   0  14   0    13636.97    14669.92    318.47 o 
   1  14   0      656.83      577.00     44.37 o 
   2  14   0       52.69       48.92     22.17 o 
   3  14   0     1249.58     1275.84     71.74 o 
   4  14   0      486.55      481.38     45.44 o 
   5  14   0     1581.18     1559.75     78.81 o 
   6  14   0      493.60      507.80     49.38 o 
   7  14   0     1221.60     1368.50     78.64 o 
   1  15   0     2175.07     2065.14     80.68 o 
   2  15   0      832.27     1007.50     58.06 o 
   3  15   0     2915.27     2695.91    107.96 o 
   4  15   0       94.02      102.38     27.40 o 
   5  15   0      249.90      210.34     38.17 o 
   6  15   0     2523.68     2808.29    113.69 o 
   7  15   0      230.61      271.18     53.45 o 
   0  16   0     1810.81     1727.17    107.17 o 
   1  16   0      183.73      209.52     33.52 o 
   2  16   0     2560.63     2694.85    117.10 o 
   3  16   0     2485.30     2532.32    109.20 o 
   4  16   0      498.62      481.26     50.90 o 
   5  16   0      470.50      585.42     55.98 o 
   6  16   0      177.59       66.24     71.78 o 
   1  17   0      379.97      331.51     40.60 o 
   2  17   0     1611.18     1720.68     80.07 o 
   3  17   0     1323.76     1190.29    119.20 o 
   4  17   0       32.79       12.79     22.29 o 
   5  17   0      188.18      318.54     90.51 o 
   0  18   0      163.92       63.07     37.84 o 
   1  18   0     1231.76     1205.47     68.40 o 
   2  18   0      406.34      427.41     52.93 o 
   3  18   0       12.11      -14.83     20.09 o 
   4  18   0      554.19      597.22     86.61 o 
   1  19   0      120.17      145.28     29.54 o 
   2  19   0      440.70      351.18     67.66 o 
   3  19   0      308.47      393.90     70.72 o 
 -11   0   1        5.39       12.77     21.06 o 
  -9   0   1      305.80      262.19     44.99 o 
  -7   0   1    20618.80    21493.18    487.99 o 
  -5   0   1     3096.32     2759.24    117.91 o 
  -3   0   1    11752.49    13168.94    260.46 o 
  -1   0   1    42022.66    40641.17    445.99 o 
   1   0   1      919.16     1517.59     34.31 o 
   3   0   1       28.03       23.35      7.55 o 
   5   0   1    10108.11    11083.99    285.35 o 
   7   0   1    15856.30    16489.09    424.38 o 
   9   0   1     1528.69     1461.96    125.45 o 
 -11   1   1       37.17       23.04     16.72 o 
 -10   1   1      143.37      206.77     29.45 o 
  -9   1   1      100.08       92.07     26.49 o 
  -8   1   1     3228.80     3303.10     99.86 o 
  -7   1   1     2717.71     2698.98     82.29 o 
  -6   1   1     7272.72     7003.36    127.24 o 
  -5   1   1    10559.95    10622.07    378.56 o 
  -4   1   1    16842.25    17115.94    196.92 o 
  -3   1   1    10532.62    10265.20    123.96 o 
  -2   1   1    67421.97    69683.78    601.62 o 
  -1   1   1     1880.15     2374.15     33.47 o 
   0   1   1    20177.13    21210.07    428.53 o 
   2   1   1     2867.63     2547.11     34.60 o 
   3   1   1      998.73     1028.90     33.86 o 
   4   1   1     9765.58    11607.10    219.61 o 
   5   1   1    20211.05    20683.92    310.20 o 
   6   1   1     4511.26     4178.75    122.01 o 
   7   1   1     3302.93     3391.06    120.76 o 
   8   1   1    10085.78    10697.83    244.33 o 
   9   1   1      184.95      171.38     35.71 o 
  10   1   1      263.79      277.06     39.03 o 
 -11   2   1      136.19      117.83     26.00 o 
 -10   2   1       44.06       43.17     18.30 o 
  -9   2   1        0.19       28.19     18.05 o 
  -8   2   1     1260.06     1204.08     61.56 o 
  -7   2   1     5356.02     5628.79    152.19 o 
  -6   2   1       64.50       52.17     14.81 o 
  -5   2   1    12053.63    12102.00    166.97 o 
  -4   2   1    69958.25    70081.40    634.44 o 
  -3   2   1     3877.46     3703.33     64.23 o 
  -2   2   1       50.76       52.11     15.34 o 
  -1   2   1     3301.29     2863.28     41.26 o 
   0   2   1    22693.40    28724.32    230.76 o 
   1   2   1     8955.73    10172.80     85.60 o 
   2   2   1    66817.37    71566.55    701.34 o 
   3   2   1     3318.53     2827.21     49.87 o 
   4   2   1    43407.90    42876.66    364.85 o 
   5   2   1    10181.32    10334.88    149.67 o 
   6   2   1       19.96       25.55     10.35 o 
   7   2   1     7119.00     7468.85    139.40 o 
   8   2   1     2269.96     2377.04     87.86 o 
   9   2   1       83.71       71.30     23.96 o 
  10   2   1     1032.23     1227.89    124.20 o 
 -10   3   1     2062.61     2136.76    114.76 o 
  -9   3   1      324.66      322.98     37.88 o 
  -8   3   1     2690.32     2590.18     89.10 o 
  -7   3   1      963.05      883.86     47.08 o 
  -6   3   1    14614.82    15361.42    211.44 o 
  -5   3   1    18321.78    18684.19    227.82 o 
  -4   3   1     5284.05     5688.85    115.35 o 
  -3   3   1    73371.98    74201.14    818.29 o 
  -2   3   1      903.02     1008.40     26.61 o 
  -1   3   1      241.59      529.97     56.57 o 
   0   3   1     1489.17     1734.86     42.50 o 
   2   3   1       16.14       50.12      6.73 o 
   3   3   1     6092.16     6472.30     82.18 o 
   4   3   1       19.29       59.69     17.86 o 
   5   3   1    14011.37    13733.41    161.08 o 
   6   3   1     6894.93     7093.71    112.74 o 
   7   3   1      969.41     1009.35     43.85 o 
   8   3   1      587.34      554.78     62.38 o 
   9   3   1     2906.92     2774.19    102.31 o 
  10   3   1      606.67      289.59    214.20 o 
 -10   4   1       17.29       61.53     28.26 o 
  -9   4   1      197.47      297.48     44.44 o 
  -8   4   1     1350.65     1380.94     63.05 o 
  -7   4   1     1683.36     1593.09     78.40 o 
  -6   4   1     4594.13     4756.96    167.19 o 
  -5   4   1       14.02       37.61     13.59 o 
  -4   4   1    19681.67    19057.49    273.29 o 
  -3   4   1     4954.46     5207.28     71.85 o 
  -2   4   1    79054.20    82437.68   1221.14 o 
  -1   4   1    37060.50    38235.91    281.43 o 
   0   4   1    25957.98    26555.83    204.62 o 
   1   4   1    46739.50    50978.49    362.73 o 
   2   4   1    15078.84    17461.47    304.02 o 
   3   4   1     2318.35     2614.94     46.63 o 
   4   4   1     3281.68     2852.36     57.09 o 
   5   4   1      625.16      529.10     27.64 o 
   6   4   1     1207.02      962.11     40.10 o 
   7   4   1     1061.81     1084.12     45.49 o 
   8   4   1     2020.81     2053.42     82.47 o 
   9   4   1        5.56       -4.78     18.28 o 
 -10   5   1      365.79      426.37     61.47 o 
  -9   5   1     1409.14     1561.65     72.45 o 
  -8   5   1       50.25       51.27     16.94 o 
  -7   5   1     1325.40     1415.03    102.20 o 
  -6   5   1    10798.58    10450.37    235.48 o 
  -5   5   1     1365.30     1339.18     49.13 o 
  -4   5   1       94.93       63.48      9.92 o 
  -3   5   1    64116.30    66937.27    529.34 o 
  -2   5   1    11066.12    10093.41    110.11 o 
  -1   5   1     3821.29     4142.77     71.68 o 
   0   5   1    13245.89    13480.33    137.06 o 
   1   5   1      393.68      241.72     13.22 o 
   2   5   1     2771.68     2072.45     52.07 o 
   3   5   1    23071.01    24475.90    234.07 o 
   4   5   1      767.11      654.54     28.98 o 
   5   5   1       85.56      115.01     15.95 o 
   6   5   1     7621.25     7534.27    122.03 o 
   7   5   1      953.33      947.97     44.41 o 
   8   5   1     1343.20     1290.03     66.69 o 
   9   5   1     5194.69     5592.06    150.05 o 
  10   5   1      116.01       71.23    100.82 o 
 -10   6   1      107.50       22.00     56.82 o 
  -9   6   1        9.76       37.17     17.74 o 
  -8   6   1       74.59      103.42     22.73 o 
  -7   6   1     3684.25     3759.01    115.28 o 
  -6   6   1     4797.47     4983.34     94.13 o 
  -5   6   1    27342.28    27338.21    267.36 o 
  -4   6   1      237.82      248.31     17.07 o 
  -3   6   1    11090.94     9957.84    116.60 o 
  -2   6   1    27523.58    28545.64    254.87 o 
  -1   6   1     4167.17     3429.10     52.88 o 
   0   6   1       90.64       70.42      8.27 o 
   1   6   1     4471.10     4794.09     75.34 o 
   2   6   1     7294.99     7445.40     91.01 o 
   3   6   1     5104.64     4093.65     57.49 o 
   4   6   1      242.98      301.38     25.33 o 
   5   6   1     7510.25     7707.50    138.42 o 
   6   6   1      719.68      830.24     46.78 o 
   7   6   1     9725.87    10113.56    181.30 o 
   8   6   1     1120.77     1169.05     79.77 o 
   9   6   1        0.03      -17.93     17.93 o 
  10   6   1       39.21       41.54     30.04 o 
 -10   7   1      256.27       65.61    109.87 o 
  -9   7   1      442.01      399.88     40.39 o 
  -8   7   1      120.66      102.98     23.53 o 
  -7   7   1       14.44       51.66     19.55 o 
  -6   7   1    21277.88    22231.17    242.30 o 
  -5   7   1     1021.26      964.57     36.76 o 
  -3   7   1       86.58       79.78     10.34 o 
  -2   7   1     4314.02     3871.82     71.94 o 
  -1   7   1     2774.90     2739.30     49.22 o 
   0   7   1     9645.52     9631.79    108.86 o 
   1   7   1    11486.58    11672.32    124.71 o 
   2   7   1      756.79     1160.50     43.57 o 
   3   7   1     2744.62     2840.74     99.80 o 
   4   7   1     1077.42      835.16     27.04 o 
   5   7   1      339.10      380.63     31.67 o 
   6   7   1    21553.07    23064.41    302.21 o 
   7   7   1      235.77      240.88     31.67 o 
   8   7   1      765.15      757.03     65.79 o 
   9   7   1       35.98        7.92     21.30 o 
  10   7   1      124.06       32.36     42.49 o 
 -10   8   1      162.78       53.13     91.89 o 
  -9   8   1      800.84      692.61     52.47 o 
  -8   8   1     1157.43     1352.17     84.40 o 
  -7   8   1     1684.78     1533.44     71.66 o 
  -6   8   1       33.65       41.39     15.88 o 
  -5   8   1    14645.28    15383.89    222.00 o 
  -4   8   1      244.98      153.76     14.86 o 
  -3   8   1     2062.57     1940.09     55.92 o 
  -2   8   1    17530.71    17863.43    185.03 o 
  -1   8   1     7220.39     7109.47     91.93 o 
   0   8   1    39957.04    40739.72    327.22 o 
   1   8   1     4339.59     4593.50    106.02 o 
   2   8   1     3382.75     3543.36     64.83 o 
   3   8   1        2.85       38.66     26.47 o 
   4   8   1      187.84      243.28     21.22 o 
   5   8   1    10404.11    10833.08    181.34 o 
   6   8   1     1840.88     1763.18     71.14 o 
   7   8   1     4189.87     4217.39    116.84 o 
   8   8   1      515.36      552.85     46.07 o 
  -9   9   1     1468.35     1630.66    133.75 o 
  -8   9   1     4242.97     4085.94    143.52 o 
  -7   9   1       75.38       75.49     21.34 o 
  -6   9   1       14.05        9.79     11.55 o 
  -5   9   1     1537.64     1582.25     63.94 o 
  -4   9   1     4678.29     4442.03    159.44 o 
  -3   9   1    13174.80    12672.91    192.00 o 
  -2   9   1     2320.69     2249.94     51.05 o 
  -1   9   1      850.55     1107.10     34.48 o 
   0   9   1     1489.13     1362.47     39.95 o 
   1   9   1     8745.36     7888.04    106.63 o 
   2   9   1       30.00       50.87     10.46 o 
   3   9   1     4698.31     4554.45     90.15 o 
   4   9   1     9236.38     9302.10    142.23 o 
   5   9   1      844.67      709.46     45.38 o 
   6   9   1      276.74      297.90     34.69 o 
   7   9   1       56.81       76.86     24.22 o 
   8   9   1     3114.68     3087.27    106.87 o 
  -9  10   1      324.73      296.92     66.62 o 
  -8  10   1     1525.04     1717.69     79.32 o 
  -7  10   1     1151.94     1189.39     62.71 o 
  -6  10   1     1015.37      974.89     54.42 o 
  -5  10   1     1117.30     1199.31     58.31 o 
  -4  10   1    12875.75    12717.29    203.98 o 
  -3  10   1     9123.79     8963.04    162.03 o 
  -2  10   1     4690.13     4518.59     73.60 o 
  -1  10   1     9325.95     9659.77    121.21 o 
   0  10   1       72.03      172.55     17.59 o 
   1  10   1     2026.81     1933.58     50.76 o 
   2  10   1       54.10       37.30     15.28 o 
   3  10   1    15118.49    15347.71    195.22 o 
   4  10   1     3658.52     3659.86    102.39 o 
   5  10   1       63.04       45.70     17.70 o 
   6  10   1     1435.99     1424.70     68.19 o 
   7  10   1      933.98      988.38     59.35 o 
   8  10   1     2675.43     2950.65    109.06 o 
   9  10   1      290.72       99.33     85.48 o 
  -9  11   1       66.98       27.78     28.66 o 
  -8  11   1      443.66      471.77     53.31 o 
  -7  11   1     1673.70     1597.99     74.54 o 
  -6  11   1     1485.47     1547.95     70.63 o 
  -5  11   1    10162.65    10508.74    192.65 o 
  -4  11   1        0.13        9.73     13.14 o 
  -3  11   1     8516.72     8900.69    170.20 o 
  -2  11   1     1996.39     2034.94     65.89 o 
  -1  11   1     3202.06     3358.39     79.40 o 
   0  11   1       70.74       69.80     12.21 o 
   1  11   1      889.60      964.47     37.94 o 
   2  11   1     3716.34     3669.39     76.77 o 
   3  11   1       61.01       51.73     16.01 o 
   4  11   1     1771.53     1793.95     75.58 o 
   5  11   1     8232.73     8409.31    173.60 o 
   6  11   1      402.61      400.65     39.68 o 
   7  11   1     2864.87     2649.45    100.22 o 
   8  11   1      162.38      196.65     32.59 o 
  -8  12   1      128.87       66.60     90.38 o 
  -7  12   1      337.78      340.49     39.96 o 
  -6  12   1      167.35       73.69     31.12 o 
  -5  12   1      976.42     1106.24     61.08 o 
  -4  12   1    11052.22    11602.83    208.98 o 
  -3  12   1        4.75       -0.32     11.95 o 
  -2  12   1      626.94      654.72     41.23 o 
  -1  12   1     7772.89     7548.33    176.03 o 
   0  12   1     9063.43     9422.94    131.49 o 
   1  12   1     1099.63      973.73     40.29 o 
   2  12   1      139.14      128.85     17.17 o 
   3  12   1      977.47      899.53     46.99 o 
   4  12   1     4662.29     4790.49    129.30 o 
   5  12   1       68.79       50.10     28.31 o 
   6  12   1      397.24      394.80     44.05 o 
   7  12   1      401.94      429.75     45.40 o 
   8  12   1      172.90      153.93     33.87 o 
  -8  13   1      941.46      708.93    127.97 o 
  -7  13   1      551.56      637.87     67.79 o 
  -6  13   1      752.93      789.56     55.52 o 
  -5  13   1      312.76      295.73     36.36 o 
  -4  13   1     2314.16     2130.19    146.78 o 
  -3  13   1     4263.67     4018.43    120.43 o 
  -2  13   1     2876.75     2630.08    111.57 o 
  -1  13   1     2631.15     2763.20     87.32 o 
   0  13   1     2357.81     2267.04     78.90 o 
   1  13   1     3308.68     3360.46     78.95 o 
   2  13   1     3433.16     3123.34     77.93 o 
   3  13   1     1509.68     1479.62     74.30 o 
   4  13   1     1132.47      953.88     60.04 o 
   5  13   1      135.75      100.96     25.04 o 
   6  13   1      190.11      221.73     35.88 o 
   7  13   1        6.77       49.35     22.95 o 
   8  13   1     1504.81     1756.03    105.34 o 
  -7  14   1     2591.27     3016.74    147.27 o 
  -6  14   1      752.12      790.46     58.48 o 
  -5  14   1      815.42      822.78     57.75 o 
  -4  14   1      125.01      122.05     28.15 o 
  -3  14   1      375.53      360.23     42.16 o 
  -2  14   1     2322.99     2282.98     82.42 o 
  -1  14   1     6607.76     6899.01    146.39 o 
   0  14   1     1164.13     1248.66     62.07 o 
   1  14   1       29.99       40.12     18.89 o 
   2  14   1     2866.38     3063.59     95.37 o 
   3  14   1      446.65      413.38     44.32 o 
   4  14   1      241.53      265.29     71.18 o 
   5  14   1      440.47      355.40     40.82 o 
   6  14   1      437.72      393.25     44.70 o 
   7  14   1     2999.18     3355.34    124.30 o 
  -7  15   1     1980.04     2319.72    197.86 o 
  -6  15   1     2360.41     2230.97    135.64 o 
  -5  15   1      695.06      696.66     57.68 o 
  -4  15   1      145.13       88.85     26.41 o 
  -3  15   1       20.54       21.50     19.94 o 
  -2  15   1      576.13      550.32     51.45 o 
  -1  15   1      525.80      532.73     43.48 o 
   0  15   1      340.55      361.09     43.13 o 
   1  15   1     2161.75     2331.17     86.10 o 
   2  15   1      663.17      528.92     44.50 o 
   3  15   1      577.65      479.84     49.03 o 
   4  15   1      572.61      462.33     48.51 o 
   5  15   1     1332.52     1343.06     78.73 o 
   6  15   1     2152.07     2113.38     99.33 o 
   7  15   1      437.12      374.45     55.51 o 
  -6  16   1      463.89      717.78    116.91 o 
  -5  16   1     1126.33     1066.49    140.79 o 
  -4  16   1     2360.73     2567.68    108.25 o 
  -3  16   1      426.68      441.72     47.72 o 
  -2  16   1        5.50        5.60     18.49 o 
  -1  16   1     1624.99     1553.96     72.32 o 
   0  16   1      470.19      440.71     41.29 o 
   1  16   1     4778.81     4609.13    129.44 o 
   2  16   1      220.54      260.47     36.53 o 
   3  16   1      154.03      214.61     40.03 o 
   4  16   1     1047.51     1109.70     88.18 o 
   5  16   1     2258.05     2165.86    176.99 o 
   6  16   1       82.20      103.35     27.69 o 
  -5  17   1       14.86       32.50     41.11 o 
  -4  17   1       36.28       24.96     41.36 o 
  -3  17   1     3042.69     2618.13    273.02 o 
  -2  17   1      414.80      429.06     58.39 o 
  -1  17   1       12.18        7.84     18.50 o 
   0  17   1      219.86      162.67     30.19 o 
   1  17   1      306.44      374.30     41.80 o 
   2  17   1     1954.07     2069.77    115.11 o 
   3  17   1      730.74      770.37     64.24 o 
   4  17   1      799.96      813.33     81.22 o 
   5  17   1        2.18       10.92     21.09 o 
  -4  18   1      341.22      278.31     97.30 o 
  -3  18   1      256.43      265.10     59.61 o 
  -2  18   1     3002.46     3110.28    127.42 o 
  -1  18   1      340.16      441.64     44.05 o 
   0  18   1      123.96      116.28     27.74 o 
   1  18   1      537.58      658.76     52.69 o 
   2  18   1      521.70      520.66     56.46 o 
   3  18   1      783.06      776.82     82.17 o 
   4  18   1       48.41        2.60     20.56 o 
  -3  19   1      632.11      539.54     73.50 o 
  -2  19   1       48.71       59.53     35.16 o 
  -1  19   1     1222.44     1294.05     72.52 o 
   0  19   1        8.13      -16.91     16.91 o 
   1  19   1      914.35      905.19     60.91 o 
   2  19   1       31.71       43.04     20.90 o 
 -10   0   2       60.23       84.21     29.67 o 
  -8   0   2     8408.77     9124.02    207.98 o 
  -6   0   2    11338.28    11490.10    246.63 o 
  -4   0   2     5130.92     5554.77    200.25 o 
  -2   0   2    11300.08    10087.39    189.31 o 
   0   0   2   158518.20   155957.97   2571.43 o 
   2   0   2     2706.69     2013.55     73.92 o 
   4   0   2       57.24      103.57     19.90 o 
   6   0   2    15738.64    15074.39    381.14 o 
   8   0   2      366.59      379.13     69.64 o 
 -11   1   2      838.14     1087.59     58.41 o 
 -10   1   2       86.36       89.20     21.73 o 
  -9   1   2     4935.95     5222.27    168.01 o 
  -8   1   2     5337.85     5372.54    109.15 o 
  -7   1   2     6034.91     5857.52    121.60 o 
  -6   1   2     7748.33     7851.71    133.17 o 
  -5   1   2    15530.57    16544.34    201.98 o 
  -4   1   2     2622.91     3346.92     70.19 o 
  -3   1   2     3197.20     2413.01     57.77 o 
  -2   1   2        1.24       52.34     18.20 o 
  -1   1   2    14804.18    17136.53    229.28 o 
   0   1   2     1649.49     2242.13     36.47 o 
   1   1   2    68074.16    70183.86    751.67 o 
   2   1   2      129.12      250.15     10.71 o 
   3   1   2     1840.48     2071.92     36.29 o 
   4   1   2    17325.78    17351.19    157.67 o 
   5   1   2     5936.03     5767.45     89.70 o 
   6   1   2     1122.86      999.64     57.30 o 
   7   1   2     6948.18     6983.79    294.40 o 
   8   1   2      398.55      393.98     49.34 o 
   9   1   2      200.21      279.82     62.85 o 
  10   1   2      194.11        0.82     46.77 o 
 -11   2   2      627.36      755.96     58.43 o 
 -10   2   2       19.05       25.11     19.61 o 
  -9   2   2     2989.87     3126.92    133.54 o 
  -8   2   2     2349.84     2450.78     84.63 o 
  -7   2   2      839.73      724.14     42.60 o 
  -6   2   2     9225.21     9553.71    151.43 o 
  -5   2   2    28510.48    28411.71    304.92 o 
  -4   2   2      193.31      186.91     32.43 o 
  -3   2   2    18551.26    19834.54    252.72 o 
  -2   2   2    10361.44    12503.28    134.87 o 
  -1   2   2    17541.52    22398.24    393.58 o 
   0   2   2     6762.28     6974.73     62.46 o 
   1   2   2      286.54      617.13     13.44 o 
   2   2   2    19721.63    19778.37    158.59 o 
   3   2   2    70302.03    69971.63    489.00 o 
   4   2   2     2085.44     1966.94     46.45 o 
   5   2   2     3303.37     3249.78     66.17 o 
   6   2   2     3950.42     3724.42     86.08 o 
   7   2   2      546.55      570.70     53.12 o 
   8   2   2       41.17       34.51     37.84 o 
   9   2   2       38.80       -2.94     17.97 o 
  10   2   2      197.89       46.24     33.71 o 
 -11   3   2       88.40      127.80     32.90 o 
 -10   3   2     2800.94     3085.23    109.92 o 
  -9   3   2       88.49       73.99     28.41 o 
  -8   3   2     6904.61     7372.65    197.48 o 
  -7   3   2     3556.83     3641.26    168.57 o 
  -6   3   2     2402.77     2198.14     81.59 o 
  -5   3   2       26.93       28.28     11.88 o 
  -4   3   2     5120.60     4420.24     97.36 o 
  -3   3   2     3880.35     4122.17     68.62 o 
  -2   3   2     3880.72     3464.71     54.77 o 
  -1   3   2     2978.09     3239.68     53.51 o 
   0   3   2    10004.16     9563.53     84.19 o 
   1   3   2     5222.92     6038.07     55.10 o 
   2   3   2    54246.29    57366.34    402.94 o 
   3   3   2    14165.20    15839.59    142.45 o 
   4   3   2    35937.34    35868.60    321.15 o 
   5   3   2    12073.50    12501.24    154.27 o 
   6   3   2        1.14       21.22     10.19 o 
   7   3   2     1919.56     1911.68    100.79 o 
   8   3   2       22.36        0.32     14.60 o 
   9   3   2     1191.40     1221.73     69.84 o 
  10   3   2       24.99       11.49     23.21 o 
 -10   4   2       91.10       89.64     53.17 o 
  -9   4   2     3745.78     4082.25    146.26 o 
  -8   4   2      982.92      941.31     93.90 o 
  -7   4   2      162.20      155.47     29.46 o 
  -6   4   2      716.39      776.48     48.61 o 
  -5   4   2     2552.36     2411.94     77.78 o 
  -4   4   2     3021.45     3333.16     68.60 o 
  -3   4   2    14954.72    15171.42    299.84 o 
  -2   4   2    27410.64    28199.19    276.53 o 
  -1   4   2    25971.24    24795.27    219.27 o 
   0   4   2    18277.51    18228.57    135.58 o 
   1   4   2    35960.47    40146.23    268.28 o 
   2   4   2     1748.38     2068.01     36.96 o 
   3   4   2    42810.51    43733.74    329.86 o 
   4   4   2      909.49     1142.10     33.56 o 
   5   4   2    10892.12    10847.40    128.85 o 
   6   4   2     1810.25     1680.27     78.96 o 
   7   4   2      257.37      179.94     29.51 o 
   8   4   2        5.82       32.20     18.23 o 
   9   4   2       99.12      116.74     29.95 o 
  10   4   2      162.79       29.48     51.04 o 
 -10   5   2     4339.86     4735.47    170.51 o 
  -9   5   2      204.27      274.15     33.84 o 
  -8   5   2        1.66      -11.26     11.26 o 
  -7   5   2     7274.10     7320.01    176.37 o 
  -6   5   2     2033.99     1973.65     64.22 o 
  -5   5   2        1.77       19.44      9.88 o 
  -4   5   2     8812.56     8289.09    121.87 o 
  -3   5   2     1382.78      924.63     47.94 o 
  -2   5   2      281.44      222.08     17.41 o 
  -1   5   2     3213.04     3510.77     58.47 o 
   0   5   2      156.28       92.90      8.81 o 
   1   5   2    16268.24    15656.78    141.89 o 
   2   5   2    51340.20    54201.30    585.06 o 
   3   5   2      312.22      198.40     14.39 o 
   4   5   2     5200.98     4892.10     76.03 o 
   5   5   2     8787.86     8563.02    113.43 o 
   6   5   2     7496.56     7761.02    125.39 o 
   7   5   2      733.63      701.75     47.69 o 
   8   5   2      833.09      825.84     55.07 o 
   9   5   2      163.86      301.00     41.43 o 
 -10   6   2      267.90      186.80     44.70 o 
  -9   6   2     1799.59     2032.77     82.82 o 
  -8   6   2     4490.95     4517.23    101.24 o 
  -7   6   2      103.92      160.39     21.87 o 
  -6   6   2    10652.68    10810.03    147.43 o 
  -5   6   2     1378.67     1322.28     41.82 o 
  -4   6   2     4528.40     4046.41     70.55 o 
  -3   6   2     6675.28     6705.28    166.31 o 
  -2   6   2     9251.70    11150.22    150.48 o 
  -1   6   2     1047.80      990.42     28.49 o 
   0   6   2     1021.13      730.65     23.94 o 
   1   6   2    20154.12    21862.80    190.01 o 
   2   6   2    49489.37    49766.07    375.88 o 
   3   6   2      147.59      238.51     26.09 o 
   4   6   2    11250.96    10880.28    144.59 o 
   5   6   2     8541.21     8906.47    119.54 o 
   6   6   2     5155.94     5247.77    102.87 o 
   7   6   2        1.37       21.97     11.01 o 
   8   6   2       11.13        1.46     14.75 o 
   9   6   2       53.27       64.61     89.88 o 
  10   6   2       36.77       33.03     31.43 o 
 -10   7   2      107.42        5.28     30.67 o 
  -9   7   2        0.72        9.34     15.57 o 
  -8   7   2      524.08      464.57     40.92 o 
  -7   7   2    20245.76    21510.89    358.74 o 
  -6   7   2      448.70      466.10     30.24 o 
  -5   7   2      227.72      251.99     19.92 o 
  -4   7   2     2623.50     2565.71     56.32 o 
  -3   7   2      389.78      567.93     34.61 o 
  -2   7   2     2758.97     2523.14     53.89 o 
  -1   7   2     6021.44     6192.66     83.97 o 
   0   7   2     6206.78     5945.85     81.85 o 
   1   7   2    14282.47    13679.40    140.59 o 
   2   7   2      212.41      281.67     22.89 o 
   3   7   2     3792.31     3441.90     72.14 o 
   4   7   2     1175.88     1236.85     44.58 o 
   5   7   2    20769.09    21236.47    285.04 o 
   6   7   2        5.56       29.07     15.74 o 
   7   7   2       91.38      110.28     38.56 o 
   8   7   2     1671.37     1564.56     95.42 o 
   9   7   2      435.92      409.55     72.41 o 
 -10   8   2      135.02        2.77     30.17 o 
  -9   8   2      617.93      709.30     52.36 o 
  -8   8   2     1596.78     1693.82     74.70 o 
  -7   8   2      886.78      925.49     52.84 o 
  -6   8   2     9604.36     9937.39    173.94 o 
  -5   8   2      127.86      190.55     21.01 o 
  -4   8   2      371.41      421.98     23.59 o 
  -3   8   2     8651.79     8763.48    118.29 o 
  -2   8   2     5762.95     6197.37    132.20 o 
  -1   8   2    35285.84    34249.73    286.16 o 
   0   8   2    10256.46    10431.62    122.39 o 
   1   8   2     9926.75    10262.18    121.23 o 
   2   8   2    14642.85    14345.14    153.80 o 
   3   8   2      208.07      122.02     16.45 o 
   4   8   2     5144.28     5044.22     97.40 o 
   5   8   2     1229.37     1216.49     49.81 o 
   6   8   2     1240.26     1269.63     69.27 o 
   7   8   2      810.12      982.91     57.48 o 
   8   8   2     1548.73     1365.16     90.38 o 
   9   8   2      406.89      232.53    134.13 o 
  -9   9   2     1140.30     1134.37    114.90 o 
  -8   9   2      224.67      192.45     30.71 o 
  -7   9   2      525.78      513.56     40.58 o 
  -6   9   2      296.89      297.61     30.22 o 
  -5   9   2    10635.21    10840.40    180.73 o 
  -4   9   2     3818.34     3570.86     73.53 o 
  -3   9   2      163.17      236.46     18.91 o 
  -2   9   2     5243.74     4818.26     92.53 o 
  -1   9   2     2989.16     2790.53     58.36 o 
   0   9   2      721.12      437.97     24.13 o 
   1   9   2     9297.30     9509.11    120.78 o 
   2   9   2    11168.25    10650.95    131.53 o 
   3   9   2     2873.12     2781.06     70.38 o 
   4   9   2     4141.05     4024.82     89.53 o 
   5   9   2      423.93      388.07     31.10 o 
   6   9   2      407.76      391.30     38.15 o 
   7   9   2     3364.91     3139.68    104.64 o 
   8   9   2     1752.88     1990.20    123.95 o 
   9   9   2       35.05       77.71     31.04 o 
  -8  10   2      575.99      638.98    104.08 o 
  -7  10   2       12.62        8.70     14.23 o 
  -6  10   2       18.16       41.73     15.31 o 
  -5  10   2     2843.00     2763.65     87.12 o 
  -4  10   2    12098.90    12229.96    196.93 o 
  -3  10   2        8.02        6.66      7.10 o 
  -2  10   2        3.35       24.33      9.03 o 
  -1  10   2     1961.00     1646.76     45.83 o 
   0  10   2    10780.24    11299.55    139.35 o 
   1  10   2     2613.50     2723.49     61.82 o 
   2  10   2     2522.35     2331.11     58.00 o 
   3  10   2    12893.90    12757.74    182.71 o 
   4  10   2     1278.80     1415.53     56.00 o 
   5  10   2     3105.56     3150.89     85.95 o 
   6  10   2      183.02      185.72     30.99 o 
   7  10   2      983.61     1096.05     63.77 o 
   8  10   2      311.25      221.19     46.02 o 
   9  10   2       60.14       84.70     30.89 o 
  -9  11   2      122.17       36.63     52.67 o 
  -8  11   2     3570.34     3472.75    204.90 o 
  -7  11   2      177.62      217.89     45.49 o 
  -6  11   2     2613.58     2635.80     90.62 o 
  -5  11   2      588.18      549.71     41.59 o 
  -4  11   2      142.45      153.17     24.29 o 
  -3  11   2     5119.41     4962.23    121.16 o 
  -2  11   2       32.85       39.22     10.29 o 
  -1  11   2      159.22      128.42     15.75 o 
   0  11   2     1516.02     1606.93     48.17 o 
   1  11   2      990.62      826.73     34.86 o 
   2  11   2     4879.70     4937.99     91.21 o 
   3  11   2      271.22      243.14     24.23 o 
   4  11   2    18538.28    18508.73    244.96 o 
   5  11   2     1807.00     1728.98     76.06 o 
   6  11   2       66.11       95.11     23.00 o 
   7  11   2      100.04      129.56     29.65 o 
   8  11   2      318.00      268.53     49.11 o 
  -8  12   2      195.87      344.69     77.43 o 
  -7  12   2     1980.20     2111.49    115.49 o 
  -6  12   2      815.99      790.31     51.70 o 
  -5  12   2     1857.53     1973.10     78.95 o 
  -4  12   2      736.55      616.51     45.75 o 
  -3  12   2      561.25      439.79     43.18 o 
  -2  12   2     4425.78     4174.76    116.15 o 
  -1  12   2     6485.88     6643.64    107.30 o 
   0  12   2     8645.91     8974.63    130.60 o 
   1  12   2        0.28        1.46      9.49 o 
   2  12   2      271.14      239.85     22.71 o 
   3  12   2    12664.88    13260.11    173.25 o 
   4  12   2     1059.88     1055.82     52.46 o 
   5  12   2      591.31      454.98     42.09 o 
   6  12   2      700.76      737.12     54.10 o 
   7  12   2      414.87      419.92     45.23 o 
   8  12   2       81.68       52.39     28.28 o 
  -8  13   2      169.91       18.51     99.06 o 
  -7  13   2      129.30      157.75     56.94 o 
  -6  13   2      695.58      635.07     65.67 o 
  -5  13   2     2090.23     1872.20     80.99 o 
  -4  13   2       43.08       66.03     17.22 o 
  -3  13   2     2720.53     2461.59     92.40 o 
  -2  13   2      852.98      802.53     53.15 o 
  -1  13   2      900.78      890.95     51.51 o 
   0  13   2     1672.55     1735.18     56.64 o 
   1  13   2     5620.96     5476.30    104.08 o 
   2  13   2     2880.70     2853.89     74.47 o 
   3  13   2      430.86      391.04     29.84 o 
   4  13   2     1539.35     1375.40     60.22 o 
   5  13   2      213.88      243.37     35.64 o 
   6  13   2      781.28      702.08     56.19 o 
   7  13   2     2108.72     2093.34     95.82 o 
  -7  14   2      215.25      103.78     40.58 o 
  -6  14   2      310.12      334.91     70.90 o 
  -5  14   2      986.90     1011.54     85.42 o 
  -4  14   2     1214.40     1160.66     66.96 o 
  -3  14   2     2871.25     2812.74    102.20 o 
  -2  14   2       35.84       37.31     17.92 o 
  -1  14   2       17.83       50.14     18.08 o 
   0  14   2     7214.19     7630.72    154.63 o 
   1  14   2     6596.89     6691.45    120.73 o 
   2  14   2      135.81      120.54     21.02 o 
   3  14   2      117.42      123.92     23.91 o 
   4  14   2        5.75      -10.18     14.40 o 
   5  14   2      540.93      542.34     49.66 o 
   6  14   2     2649.50     2934.83    150.48 o 
   7  14   2      926.51     1030.22     69.14 o 
  -6  15   2     1198.18     1233.17    146.57 o 
  -5  15   2      662.06      628.07     72.81 o 
  -4  15   2      108.22      118.32     41.53 o 
  -3  15   2     1841.10     1703.86     83.16 o 
  -2  15   2     1033.54     1076.63     67.39 o 
  -1  15   2      795.13      759.00     50.57 o 
   0  15   2     1047.20     1170.56     61.95 o 
   1  15   2      618.57      621.66     50.49 o 
   2  15   2        0.37        2.22     12.62 o 
   3  15   2      436.63      395.48     37.46 o 
   4  15   2     1401.49     1431.29     80.49 o 
   5  15   2     1717.33     1585.96     85.64 o 
   6  15   2     1760.60     1768.91     91.65 o 
  -5  16   2      842.78     1028.53    141.29 o 
  -4  16   2      377.17      340.25     59.82 o 
  -3  16   2       47.07       94.49     34.79 o 
  -2  16   2     4042.02     3907.61    198.73 o 
  -1  16   2      987.77      910.57     56.39 o 
   0  16   2       22.73       19.31     16.03 o 
   1  16   2      233.43      273.48     36.47 o 
   2  16   2     1202.60     1041.88     61.73 o 
   3  16   2     2548.44     2790.82    116.39 o 
   4  16   2      156.66      110.68     29.67 o 
   5  16   2       81.49      119.70     31.13 o 
   6  16   2      218.51       97.34     27.98 o 
  -5  17   2      813.43      640.60    121.43 o 
  -4  17   2      602.47      660.71    118.41 o 
  -3  17   2     1737.23     1839.20    150.22 o 
  -2  17   2      339.67      373.35     56.47 o 
  -1  17   2     1256.67     1294.88     69.21 o 
   0  17   2      109.21      122.47     27.80 o 
   1  17   2       37.53       65.54     24.32 o 
   2  17   2     2959.02     2956.70    105.29 o 
   3  17   2       70.63       52.06     26.31 o 
   4  17   2      195.57      120.38     72.72 o 
   5  17   2      140.96       46.60     40.14 o 
  -4  18   2      602.36      828.65    133.25 o 
  -3  18   2      273.05      328.39     59.40 o 
  -2  18   2     1496.22     1825.89    122.89 o 
  -1  18   2       14.16       -5.66     21.72 o 
   0  18   2       12.89       39.90     18.14 o 
   1  18   2     1877.86     1872.42     98.38 o 
   2  18   2       41.59       44.04     24.33 o 
   3  18   2      276.26      283.13     82.34 o 
   4  18   2       28.59       10.66     21.05 o 
  -3  19   2      296.14      398.23     65.06 o 
  -2  19   2      156.20      183.80     48.61 o 
  -1  19   2      152.42      183.09     48.47 o 
   0  19   2      419.36      475.25     45.95 o 
   1  19   2      189.63      220.85     36.56 o 
   2  19   2      968.10      884.61     72.00 o 
 -11   0   3      309.37      330.61     76.68 o 
  -9   0   3     1586.97     1828.72    102.32 o 
  -7   0   3     2251.87     2448.90    107.73 o 
  -5   0   3       13.64       52.29     13.45 o 
  -3   0   3    19767.44    20146.12    355.75 o 
  -1   0   3   267950.97   250170.86   2592.09 o 
   1   0   3       72.47       73.87     41.99 o 
   3   0   3     7871.44     8935.50    300.81 o 
   5   0   3      594.73      431.25     22.63 o 
   7   0   3     2747.88     3044.60    169.20 o 
   9   0   3     1355.63     1397.35    128.97 o 
 -11   1   3        7.41        3.14     21.01 o 
 -10   1   3       51.32       97.12     25.63 o 
  -9   1   3     1764.44     1704.12     64.63 o 
  -8   1   3       32.89       26.40     16.73 o 
  -7   1   3     3607.25     3599.29     77.85 o 
  -6   1   3        1.22       84.79     27.74 o 
  -5   1   3     2985.82     3234.46     99.98 o 
  -4   1   3     3535.70     2957.11     58.25 o 
  -3   1   3     9489.20     9363.95    108.50 o 
  -2   1   3    28974.46    31454.69    259.78 o 
  -1   1   3     2833.41     2683.59     48.55 o 
   0   1   3   120860.35   122310.48   1238.04 o 
   1   1   3     3194.07     3027.24     48.19 o 
   2   1   3      548.50      582.08     17.68 o 
   3   1   3    16454.41    17277.07    151.86 o 
   4   1   3     2117.77     2665.04     47.33 o 
   5   1   3     7396.35     7258.31     93.33 o 
   6   1   3       43.38       47.55     21.31 o 
   7   1   3     1747.33     1674.81     89.56 o 
   8   1   3     3662.50     3715.56    141.51 o 
   9   1   3       90.03       87.20     30.48 o 
  10   1   3      302.04      141.86    178.88 o 
 -11   2   3      410.72      495.83     58.25 o 
 -10   2   3     1829.45     1876.24     83.53 o 
  -9   2   3      411.01      472.15     42.88 o 
  -8   2   3     1380.65     1259.10     59.38 o 
  -7   2   3        9.83       42.24     25.39 o 
  -6   2   3     3217.78     2788.79    209.55 o 
  -5   2   3     3282.46     2823.39     91.39 o 
  -4   2   3    53414.01    55947.42    522.78 o 
  -3   2   3     3723.33     3957.31     73.09 o 
  -2   2   3     1438.08     1027.90     23.93 o 
  -1   2   3    13810.45    13760.12    194.16 o 
   0   2   3    28922.02    32422.24    368.72 o 
   1   2   3    37268.05    40348.61    627.98 o 
   2   2   3    64578.61    64926.29    454.50 o 
   3   2   3       73.49       97.50     24.48 o 
   4   2   3     1465.44     1493.89     46.76 o 
   5   2   3       31.11       32.70      7.65 o 
   6   2   3        6.14       12.37     16.34 o 
   7   2   3     2085.72     2194.36    102.03 o 
   8   2   3     1434.46     1511.53    125.45 o 
   9   2   3      151.39       74.34     26.85 o 
 -11   3   3     1014.19     1270.13    133.75 o 
 -10   3   3     1055.18     1033.62     64.00 o 
  -9   3   3     1064.27     1034.07     73.60 o 
  -8   3   3     2403.90     2465.18    101.58 o 
  -7   3   3      640.63      622.89     45.67 o 
  -6   3   3     4249.85     4708.74    141.80 o 
  -5   3   3     3866.34     4318.61     86.85 o 
  -4   3   3     4712.48     5247.32     88.32 o 
  -3   3   3    42306.86    41905.59    843.95 o 
  -2   3   3      764.87      819.92    105.72 o 
  -1   3   3    16622.48    16355.21    184.48 o 
   0   3   3      532.11      570.67     15.08 o 
   1   3   3    12923.01    12285.68    100.37 o 
   2   3   3    21223.12    22906.57    311.57 o 
   3   3   3    15012.83    14121.64    148.76 o 
   4   3   3     6145.46     6199.52     82.94 o 
   5   3   3      591.42      469.10     26.44 o 
   6   3   3     4764.91     4791.72    117.06 o 
   7   3   3      148.76      118.92     43.75 o 
   8   3   3      463.69      460.98     43.23 o 
   9   3   3     2256.01     2173.96    163.17 o 
  10   3   3       60.82       16.74     19.13 o 
 -11   4   3        0.02      -26.65     31.43 o 
 -10   4   3     2036.16     2350.28    121.94 o 
  -9   4   3      543.02      683.45     57.81 o 
  -8   4   3      242.50      260.80     39.72 o 
  -7   4   3      544.21      557.30     37.27 o 
  -6   4   3     1966.44     2083.90     64.17 o 
  -5   4   3       19.55       37.11      9.44 o 
  -4   4   3    10171.89    10652.64    231.68 o 
  -3   4   3    11964.10    11961.37    144.73 o 
  -2   4   3    71242.19    71940.41    956.54 o 
  -1   4   3    30643.23    30586.82    263.90 o 
   0   4   3    10589.75    11138.18    175.93 o 
   1   4   3     1752.80     1875.32     28.11 o 
   2   4   3     5071.40     4377.93     48.70 o 
   3   4   3      157.47      197.52     16.02 o 
   4   4   3     4294.57     4148.25     60.90 o 
   5   4   3     2457.46     2238.20     53.02 o 
   6   4   3       24.53       61.31     12.48 o 
   7   4   3      446.98      427.45     37.68 o 
   8   4   3      704.51      751.49     53.33 o 
   9   4   3       40.06       28.19     22.56 o 
 -10   5   3       27.10       40.21     29.05 o 
  -9   5   3        6.62       20.18     15.58 o 
  -8   5   3      693.47      704.86     44.95 o 
  -7   5   3     3143.98     3152.41     87.91 o 
  -6   5   3     1338.01     1262.65     49.85 o 
  -5   5   3      107.04      167.37     16.89 o 
  -4   5   3     2333.94     1830.55     74.91 o 
  -3   5   3    38429.46    39811.48    386.27 o 
  -2   5   3     9293.27     9443.83    172.04 o 
  -1   5   3     8668.76     8246.71    142.28 o 
   0   5   3    12867.56    11273.04    138.78 o 
   1   5   3    14339.05    14346.21    128.55 o 
   2   5   3     7477.56     8437.63     76.57 o 
   3   5   3     1474.59     1718.51     34.38 o 
   4   5   3     5055.54     4631.93     75.76 o 
   5   5   3     5992.63     6159.28     97.60 o 
   6   5   3      744.58      719.48     45.60 o 
   7   5   3      752.08      763.28     50.11 o 
   8   5   3      788.92      872.67     57.68 o 
   9   5   3     4119.63     4122.65    229.04 o 
 -10   6   3      679.83      744.36     70.19 o 
  -9   6   3      503.78      558.66     44.12 o 
  -8   6   3      154.91      110.07     20.73 o 
  -7   6   3      344.98      353.11     31.49 o 
  -6   6   3     2970.66     3002.69     79.68 o 
  -5   6   3    17891.83    17307.10    217.07 o 
  -4   6   3      731.75      809.73     32.91 o 
  -3   6   3    13339.57    14369.38    154.40 o 
  -2   6   3    13679.45    13665.54    149.14 o 
  -1   6   3     3726.10     3032.00     58.87 o 
   0   6   3     4042.07     4125.23     59.61 o 
   1   6   3    57556.56    57537.61    382.76 o 
   2   6   3      284.11      326.07     12.93 o 
   3   6   3     4477.94     3930.54     80.09 o 
   4   6   3     2594.93     2554.72     56.64 o 
   5   6   3       13.82       30.26     11.91 o 
   6   6   3       66.58       51.79     13.69 o 
   7   6   3     2784.42     2790.91    130.07 o 
   8   6   3     1246.47     1167.22     66.35 o 
   9   6   3       31.78       39.09     23.56 o 
 -10   7   3      452.84      285.23     53.88 o 
  -9   7   3      795.22      726.50     65.77 o 
  -8   7   3     2640.31     2899.57    111.83 o 
  -7   7   3      536.76      566.96     34.76 o 
  -6   7   3     4976.53     4766.58     91.59 o 
  -5   7   3     3513.75     3417.66     70.69 o 
  -4   7   3      126.76       82.43     17.23 o 
  -3   7   3     2066.09     1975.25     47.84 o 
  -2   7   3    20204.96    21061.11    213.30 o 
  -1   7   3      812.99      906.87     33.47 o 
   0   7   3    25996.18    25558.23    196.99 o 
   1   7   3     6681.27     6848.65     90.78 o 
   2   7   3    16147.84    16677.04    166.45 o 
   3   7   3      873.70      842.80     42.66 o 
   4   7   3     4709.69     4170.88     93.71 o 
   5   7   3       37.25       38.55     13.88 o 
   6   7   3     4709.95     5085.40    107.65 o 
   7   7   3     1135.76     1118.93     78.40 o 
   8   7   3       18.59       25.08     23.36 o 
   9   7   3        3.99      -19.90     19.90 o 
 -10   8   3      172.13       72.59    115.27 o 
  -9   8   3      103.41       96.36     30.93 o 
  -8   8   3      842.94      970.00     76.51 o 
  -7   8   3      422.26      482.60     50.64 o 
  -6   8   3        0.16       51.90     22.86 o 
  -5   8   3     2445.24     2238.89     58.15 o 
  -4   8   3      524.09      493.82     25.49 o 
  -3   8   3     1588.05     1589.61     45.53 o 
  -2   8   3    26330.49    25505.24    271.12 o 
  -1   8   3    23265.34    24222.50    245.90 o 
   0   8   3    15334.56    15490.98    139.00 o 
   1   8   3    19669.66    19789.99    191.30 o 
   2   8   3       63.26      129.75     14.30 o 
   3   8   3       31.47       51.10     13.08 o 
   4   8   3      621.51      668.74     35.35 o 
   5   8   3     2448.17     2544.63     73.34 o 
   6   8   3     1105.39     1166.11     57.84 o 
   7   8   3      813.51      804.11     68.92 o 
   8   8   3       62.55       90.78     30.17 o 
   9   8   3      178.58      260.75     50.41 o 
 -10   9   3        2.66       39.29     32.31 o 
  -9   9   3       11.24       -2.40     38.84 o 
  -8   9   3      830.16      740.04     68.61 o 
  -7   9   3       25.26       26.79     22.64 o 
  -6   9   3     1537.62     1406.27     60.98 o 
  -5   9   3       12.32       25.14     10.78 o 
  -4   9   3      689.63      602.36     30.49 o 
  -3   9   3    11848.31    10931.37    144.08 o 
  -2   9   3    10424.60    10706.86    142.01 o 
  -1   9   3     5772.30     5777.64     98.58 o 
   0   9   3    17401.22    18082.65    171.14 o 
   1   9   3    10309.02     9992.66    125.64 o 
   2   9   3      673.19      815.04     32.92 o 
   3   9   3      556.30      473.37     26.45 o 
   4   9   3     3765.81     3792.34     89.07 o 
   5   9   3       77.04       93.38     18.78 o 
   6   9   3        1.52        4.83     17.22 o 
   7   9   3      927.44     1109.11     80.78 o 
   8   9   3      607.09      668.77     67.20 o 
   9   9   3     1660.95     1944.21    117.51 o 
  -9  10   3       83.82       53.77     47.64 o 
  -8  10   3       58.26       95.32     32.47 o 
  -7  10   3      488.70      538.28     58.81 o 
  -6  10   3      109.33       78.01     16.97 o 
  -5  10   3     6041.55     6402.81    135.30 o 
  -4  10   3     5047.26     5147.71     95.82 o 
  -3  10   3      989.23     1024.09     39.95 o 
  -2  10   3     9832.35     9176.70    183.98 o 
  -1  10   3     8598.82     8808.07    153.64 o 
   0  10   3       10.75       60.12     14.94 o 
   1  10   3      172.20      159.79     27.87 o 
   2  10   3     9963.17     9735.85    131.37 o 
   3  10   3     9673.49     9840.59    135.81 o 
   4  10   3     1770.44     1786.34     63.64 o 
   5  10   3      517.21      448.09     34.92 o 
   6  10   3     1194.11     1216.33     56.39 o 
   7  10   3       63.64       68.62     34.69 o 
   8  10   3     1756.26     1737.49    108.08 o 
  -8  11   3      583.94      638.81     69.41 o 
  -7  11   3      342.95      336.18     50.81 o 
  -6  11   3      932.98      912.49     73.70 o 
  -5  11   3     4961.98     4585.94    116.37 o 
  -4  11   3     2031.23     1992.74     73.92 o 
  -3  11   3     6808.13     6979.81    144.73 o 
  -2  11   3      172.20      158.59     18.42 o 
  -1  11   3     4153.49     4296.44     82.37 o 
   0  11   3     1630.71     1576.19     48.95 o 
   1  11   3      323.27      256.91     21.22 o 
   2  11   3     2327.35     2354.25     62.81 o 
   3  11   3     5424.10     5191.35     98.55 o 
   4  11   3     3124.80     3230.22     89.44 o 
   5  11   3     1078.30     1089.73     52.90 o 
   6  11   3       11.29       26.68     19.33 o 
   7  11   3     1860.04     1700.02     82.21 o 
   8  11   3        6.51      -17.33     35.57 o 
  -7  12   3       16.98       30.12     24.86 o 
  -6  12   3       14.81        1.74     20.29 o 
  -5  12   3     1078.40     1190.55     85.33 o 
  -4  12   3    12426.48    12985.41    219.76 o 
  -3  12   3     2193.45     2058.15     78.61 o 
  -2  12   3       19.89       76.01     19.46 o 
  -1  12   3     9271.22     9074.66    131.68 o 
   0  12   3     2270.75     2185.21     61.47 o 
   1  12   3       81.24       82.72     17.90 o 
   2  12   3     5929.17     5851.61    106.02 o 
   3  12   3      628.40      624.24     39.77 o 
   4  12   3        0.51       19.56     20.05 o 
   5  12   3      185.01      216.34     32.44 o 
   6  12   3     1360.24     1360.37     73.02 o 
   7  12   3        0.03       13.06     19.37 o 
   8  12   3      610.38      635.01     69.86 o 
  -8  13   3      110.09       24.55     26.62 o 
  -7  13   3     1888.79     1917.27    158.39 o 
  -6  13   3        1.03        4.89     24.16 o 
  -5  13   3      645.28      600.60     66.36 o 
  -4  13   3     2353.91     2152.31    115.76 o 
  -3  13   3     2025.12     1722.42    139.61 o 
  -2  13   3     1915.27     1751.67     76.99 o 
  -1  13   3      142.76      123.74     20.08 o 
   0  13   3    10434.42    10893.44    154.71 o 
   1  13   3       55.86       54.14     14.85 o 
   2  13   3      471.64      367.13     29.44 o 
   3  13   3      143.21      149.62     21.48 o 
   4  13   3       29.29       17.82     13.45 o 
   5  13   3     1493.88     1328.17     62.06 o 
   6  13   3      522.83      496.56     52.15 o 
   7  13   3      624.98      605.03     54.64 o 
  -6  14   3     2880.99     3012.65    147.05 o 
  -5  14   3        4.78       19.32     26.70 o 
  -4  14   3       15.83        6.38     42.49 o 
  -3  14   3      172.40      190.82     29.38 o 
  -2  14   3      101.98       73.64     23.14 o 
  -1  14   3     9314.36     9660.23    201.54 o 
   0  14   3      102.93       96.02     19.67 o 
   1  14   3      898.07      876.20     44.38 o 
   2  14   3     1166.86     1267.63     52.17 o 
   3  14   3     1399.10     1409.66     55.97 o 
   4  14   3      462.05      460.13     38.02 o 
   5  14   3      202.51      199.13     35.29 o 
   6  14   3     1457.71     1550.08     83.95 o 
   7  14   3      747.85      869.36     65.70 o 
  -6  15   3      430.18      121.79    152.61 o 
  -5  15   3       11.70      -10.25     24.15 o 
  -4  15   3      488.97      449.87     66.67 o 
  -3  15   3      376.05      482.02     61.13 o 
  -2  15   3     1368.76     1321.38     96.23 o 
  -1  15   3       15.23       -4.81     16.83 o 
   0  15   3     4441.35     4799.22    124.98 o 
   1  15   3       39.10       88.81     23.73 o 
   2  15   3     2337.82     2391.61     74.83 o 
   3  15   3     1500.01     1589.42     61.67 o 
   4  15   3       17.54       24.31     17.30 o 
   5  15   3     1933.54     2067.94    100.25 o 
   6  15   3      428.90      443.21     48.76 o 
  -6  16   3     1038.06     1189.93    154.62 o 
  -5  16   3        1.05       -2.97     29.84 o 
  -4  16   3     1379.59     1328.76    101.22 o 
  -3  16   3     2282.88     2355.74    131.44 o 
  -2  16   3      297.99      401.30     79.95 o 
  -1  16   3      113.42       96.67     27.68 o 
   0  16   3        1.64      -11.69     18.65 o 
   1  16   3     3378.60     3336.81    107.53 o 
   2  16   3     2433.75     2681.84     97.06 o 
   3  16   3      650.89      667.32     48.15 o 
   4  16   3      134.05       89.20     29.57 o 
   5  16   3      603.26      629.07     57.47 o 
  -5  17   3        4.90        4.37     26.34 o 
  -4  17   3     1127.15     1121.70     96.26 o 
  -3  17   3     1643.15     1728.70    117.08 o 
  -2  17   3      431.57      406.82     66.75 o 
  -1  17   3      438.82      485.49     70.90 o 
   0  17   3      295.08      185.77     32.13 o 
   1  17   3      571.55      680.08     52.02 o 
   2  17   3     1889.85     1954.49     85.25 o 
   3  17   3      114.43       88.14     39.50 o 
   4  17   3      787.08      896.47     85.76 o 
  -4  18   3       88.21       14.98     27.94 o 
  -3  18   3      215.58      294.22     79.57 o 
  -2  18   3     3355.52     3593.74    171.00 o 
  -1  18   3       69.54       39.24     29.00 o 
   0  18   3      533.87      439.02     49.17 o 
   1  18   3       60.59       32.45     21.64 o 
   2  18   3       16.58       23.26     18.21 o 
   3  18   3      684.55      709.86    137.27 o 
  -2  19   3        7.10       29.17     26.84 o 
  -1  19   3      249.38      252.43     49.96 o 
   0  19   3        3.17       23.34     20.57 o 
   1  19   3        7.14       19.84     26.73 o 
 -10   0   4        4.30      -25.14     25.14 o 
  -8   0   4     4873.73     5358.34    215.46 o 
  -6   0   4     9331.11     9312.29    251.66 o 
  -4   0   4    24848.68    24865.23    328.71 o 
  -2   0   4    86848.76    83286.98    903.08 o 
   0   0   4    12077.93    13652.18    192.27 o 
   2   0   4      858.48     1304.62     50.46 o 
   4   0   4      230.77      377.43     34.02 o 
   6   0   4    18801.37    18594.43    321.98 o 
   8   0   4     2862.82     2804.75    177.50 o 
  10   0   4       75.40      116.40     51.29 o 
 -11   1   4      174.39      197.61     66.37 o 
 -10   1   4      133.07      131.18     29.17 o 
  -9   1   4     1953.80     2082.38     80.54 o 
  -8   1   4     3170.83     3224.07     90.80 o 
  -7   1   4    10524.59    11291.75    172.28 o 
  -6   1   4     5811.61     6216.51    135.08 o 
  -5   1   4    21559.27    21696.24    267.41 o 
  -4   1   4     1374.08      970.64     34.35 o 
  -3   1   4      445.27      251.80     14.00 o 
  -2   1   4     2871.84     2846.87     79.22 o 
  -1   1   4    16965.37    15378.87    145.35 o 
   0   1   4     1617.82     2150.87     40.43 o 
   1   1   4     3164.07     2915.46     51.40 o 
   2   1   4     2527.33     2464.06     50.44 o 
   3   1   4      590.93      832.07     31.72 o 
   4   1   4    18409.13    18714.02    172.53 o 
   5   1   4     3389.12     3296.98     76.05 o 
   6   1   4     1590.31     1630.58     58.13 o 
   7   1   4    12505.51    12563.67    375.86 o 
   8   1   4       18.11       22.80     21.05 o 
   9   1   4       52.20       17.48     25.52 o 
  10   1   4      407.60      390.95     78.19 o 
 -11   2   4       12.93      -13.32     32.93 o 
 -10   2   4       55.54       83.47     44.50 o 
  -9   2   4     1231.24     1243.71     62.06 o 
  -8   2   4      640.53      654.58     41.30 o 
  -7   2   4     3797.98     3419.04    135.66 o 
  -6   2   4    15846.13    16543.20    184.21 o 
  -5   2   4    40538.65    41013.19    350.08 o 
  -4   2   4      537.29      654.22     22.52 o 
  -3   2   4     1283.09      885.70     27.34 o 
  -2   2   4       84.66      268.41     18.53 o 
  -1   2   4    24306.97    27955.63    243.42 o 
   0   2   4     4776.28     4778.02     66.19 o 
   1   2   4    14106.12    12750.21    134.72 o 
   2   2   4     2543.02     2199.15     58.50 o 
   3   2   4    21750.68    21969.27    190.87 o 
   4   2   4     2845.42     3095.91     78.82 o 
   5   2   4     4170.01     3996.88     84.66 o 
   6   2   4     4842.05     4747.27    118.58 o 
   7   2   4      720.09      712.77     63.60 o 
   8   2   4      524.83      503.82     56.20 o 
   9   2   4      678.71      820.86    102.32 o 
 -11   3   4      590.46      616.22     68.77 o 
 -10   3   4      185.92      176.81     41.30 o 
  -9   3   4      427.55      480.23     40.03 o 
  -8   3   4     2970.14     2974.36    115.90 o 
  -7   3   4     6773.64     6935.25    155.82 o 
  -6   3   4     3686.19     3769.90    115.09 o 
  -5   3   4     1033.52     1046.64     93.27 o 
  -4   3   4    33332.69    32249.31    723.31 o 
  -3   3   4      691.70      693.14     17.98 o 
  -2   3   4    11049.30    11143.41    154.03 o 
  -1   3   4      401.32      453.15     23.94 o 
   0   3   4      316.83      154.91     28.46 o 
   1   3   4     5659.43     5895.28     82.23 o 
   2   3   4     4181.78     4932.79     74.07 o 
   3   3   4     1224.77     1113.13     31.39 o 
   4   3   4    21253.06    21408.54    197.03 o 
   5   3   4     8319.20     8447.91    163.96 o 
   6   3   4       35.05       27.51     15.48 o 
   7   3   4      248.78      192.41     31.83 o 
   8   3   4     1101.63     1008.71     77.82 o 
 -10   4   4      369.36      522.60    129.23 o 
  -9   4   4     1594.99     1524.19     91.81 o 
  -8   4   4     1160.07     1162.35     75.55 o 
  -7   4   4       43.21       45.33     14.87 o 
  -6   4   4      818.17      902.85     40.76 o 
  -5   4   4     8491.13     8576.09    131.72 o 
  -4   4   4     4427.19     4263.89    104.01 o 
  -3   4   4    73796.49    74286.27   1044.05 o 
  -2   4   4    19080.20    18058.02    215.45 o 
  -1   4   4     1774.89     1568.89     33.61 o 
   0   4   4     9459.56    10134.68     96.96 o 
   1   4   4     9162.02    11608.66    112.92 o 
   2   4   4     6721.13     8013.51     88.27 o 
   3   4   4     7350.00     7393.25     92.31 o 
   4   4   4     3184.31     3158.34     59.44 o 
   5   4   4     6945.73     6633.84    119.44 o 
   6   4   4     1699.58     1570.17     69.27 o 
   7   4   4      157.30      182.82     26.39 o 
   8   4   4      148.02      128.20     29.25 o 
   9   4   4     2612.18     2290.09    156.85 o 
 -10   5   4     1538.12     1776.98    153.86 o 
  -9   5   4       23.91       21.96     21.91 o 
  -8   5   4      322.11      299.23     31.09 o 
  -7   5   4     8432.78     8502.22    153.45 o 
  -6   5   4      392.71      332.72     27.37 o 
  -5   5   4     3336.13     3120.53     72.01 o 
  -4   5   4    30253.71    31289.00    391.12 o 
  -3   5   4      150.02       88.62     10.34 o 
  -2   5   4    11974.76    11605.57    393.71 o 
  -1   5   4    14378.20    14515.62    152.14 o 
   0   5   4     1632.92     1368.54     30.70 o 
   1   5   4     6652.93     6756.85     67.67 o 
   2   5   4    18351.58    19664.92    145.55 o 
   3   5   4      317.90      150.41     11.74 o 
   4   5   4      294.86      259.83     15.97 o 
   5   5   4     1948.74     1883.54     65.73 o 
   6   5   4     4387.39     4441.66    102.22 o 
   7   5   4     2279.53     2356.05     77.63 o 
   8   5   4     2340.78     2453.20    128.43 o 
   9   5   4        1.58       25.26     20.44 o 
 -10   6   4      219.81      306.17     50.32 o 
  -9   6   4      450.99      439.05     52.94 o 
  -8   6   4     1069.24     1046.28     72.38 o 
  -7   6   4     1926.35     1985.33     69.16 o 
  -6   6   4    24579.27    24941.75    380.96 o 
  -5   6   4       65.45       77.35     15.03 o 
  -4   6   4     2480.66     2384.68     57.23 o 
  -3   6   4    17654.36    17797.79    206.92 o 
  -2   6   4      250.32      171.08     18.32 o 
  -1   6   4      454.20      518.44     27.76 o 
   0   6   4     7042.94     6651.42     80.55 o 
   1   6   4    12835.06    13504.79    121.96 o 
   2   6   4    11043.03    10244.16    100.73 o 
   3   6   4      566.18      551.94     20.38 o 
   4   6   4     2442.38     2436.15     56.86 o 
   5   6   4     1651.52     1629.29     49.68 o 
   6   6   4     9786.55    10011.94    163.06 o 
   7   6   4      158.48      136.85     25.15 o 
   8   6   4      284.32      280.67     42.57 o 
   9   6   4      175.91      147.33     33.61 o 
 -10   7   4       74.07       67.00     28.22 o 
  -9   7   4        7.24       11.30     22.48 o 
  -8   7   4       26.90       57.22     21.89 o 
  -7   7   4    14451.77    15318.28    289.46 o 
  -6   7   4     1210.36     1278.83     51.05 o 
  -5   7   4     7790.63     7743.90    128.14 o 
  -4   7   4      381.24      282.58     18.54 o 
  -3   7   4      803.78      669.74     26.47 o 
  -2   7   4      328.62      265.26     17.63 o 
  -1   7   4     5697.03     5262.11     74.74 o 
   0   7   4     8762.69     8631.69     98.66 o 
   1   7   4      139.75      137.99     11.12 o 
   2   7   4      449.79      432.22     16.49 o 
   3   7   4     3555.60     3154.02     49.78 o 
   4   7   4     1311.30     1416.12     51.07 o 
   5   7   4    22009.13    23218.34    235.67 o 
   6   7   4      549.18      552.19     38.57 o 
   7   7   4     1167.77     1209.41     57.60 o 
   8   7   4      384.83      278.93     37.41 o 
   9   7   4     1030.07     1074.65     87.47 o 
 -10   8   4      196.62      175.85     42.84 o 
  -9   8   4     1000.89     1111.35     83.06 o 
  -8   8   4     1640.54     1417.80     90.64 o 
  -7   8   4        3.20       31.98     16.98 o 
  -6   8   4    10928.19    11595.73    193.25 o 
  -5   8   4      295.09      246.83     20.60 o 
  -4   8   4      850.06      817.79     43.46 o 
  -3   8   4    20501.71    20506.64    217.04 o 
  -2   8   4      389.07      328.51     21.47 o 
  -1   8   4    20620.15    20656.32    191.51 o 
   0   8   4     1041.23      880.43     35.23 o 
   1   8   4       86.91      149.43     12.41 o 
   2   8   4      196.10      134.93     14.76 o 
   3   8   4        0.98       25.49      8.33 o 
   4   8   4      896.26      936.05     42.84 o 
   5   8   4     1048.28      993.01     47.48 o 
   6   8   4     3810.19     3778.98    116.97 o 
   7   8   4       13.25       64.00     23.37 o 
   8   8   4     2460.43     2346.02    133.25 o 
   9   8   4      897.66      963.79     83.67 o 
  -9   9   4     2747.57     2666.88    132.57 o 
  -8   9   4      582.15      572.45     61.78 o 
  -7   9   4      244.25      283.61     46.72 o 
  -6   9   4        4.81       30.28     22.87 o 
  -5   9   4     5418.10     5168.05     95.61 o 
  -4   9   4    12725.07    12520.48    160.43 o 
  -3   9   4      438.03      478.39     26.48 o 
  -2   9   4      440.89      376.97     29.95 o 
  -1   9   4     1983.61     1905.10     54.04 o 
   0   9   4     2833.05     2256.97     44.93 o 
   1   9   4      327.07      302.23     20.90 o 
   2   9   4     1059.67     1017.00     36.93 o 
   3   9   4     9185.73     9335.88    128.05 o 
   4   9   4     2063.51     1993.12     65.32 o 
   5   9   4      316.99      353.67     30.86 o 
   6   9   4     1057.31     1164.98     55.31 o 
   7   9   4     3985.66     3865.84    155.20 o 
   8   9   4     2212.27     2468.26    131.36 o 
  -8  10   4     1145.37     1303.07     90.34 o 
  -7  10   4        1.94        1.70     20.73 o 
  -6  10   4       62.50       70.36     28.87 o 
  -5  10   4     6435.97     6293.77    184.07 o 
  -4  10   4     5755.90     5819.87    103.35 o 
  -3  10   4     6986.14     6963.19    113.88 o 
  -2  10   4     2250.95     2134.92     80.05 o 
  -1  10   4      836.19     1057.33     34.92 o 
   0  10   4     5973.51     5963.10     80.76 o 
   1  10   4        2.50       32.17      9.53 o 
   2  10   4    10582.08    10654.48    140.60 o 
   3  10   4     3831.77     3730.27     79.77 o 
   4  10   4      176.63      213.92     27.92 o 
   5  10   4     2793.06     2996.05     86.78 o 
   6  10   4      934.94      922.54     50.75 o 
   7  10   4     1020.39     1040.09     82.37 o 
   8  10   4      225.58      216.36     45.23 o 
  -9  11   4      423.39      503.83     81.71 o 
  -8  11   4     2067.97     2065.10    162.41 o 
  -7  11   4       93.35      131.72     35.73 o 
  -6  11   4     2980.12     2872.23    129.90 o 
  -5  11   4      240.15      273.84     48.40 o 
  -4  11   4     3911.95     4095.70    152.98 o 
  -3  11   4     3785.28     3692.75    112.86 o 
  -2  11   4     3891.50     3754.61     83.58 o 
  -1  11   4      113.99      139.51     14.01 o 
   0  11   4     2294.79     2456.19     63.23 o 
   1  11   4      448.85      474.33     28.98 o 
   2  11   4      362.97      340.70     35.39 o 
   3  11   4     5416.12     5350.36    101.33 o 
   4  11   4    11239.79    11215.46    179.66 o 
   5  11   4       93.54      107.54     21.23 o 
   6  11   4      293.23      275.77     30.15 o 
   7  11   4        8.34       60.72     26.73 o 
   8  11   4       35.76       35.96     27.99 o 
  -8  12   4       61.22       21.15     72.16 o 
  -7  12   4      513.28      509.61     61.34 o 
  -6  12   4     1339.34     1405.23     94.80 o 
  -5  12   4     7097.91     7591.18    220.14 o 
  -4  12   4      571.00      528.98     60.72 o 
  -3  12   4      808.40      796.34     68.26 o 
  -2  12   4     5724.46     5503.01    113.91 o 
  -1  12   4    11072.64    11628.43    290.01 o 
   0  12   4       13.93       30.38     11.75 o 
   1  12   4      113.00      127.58     19.69 o 
   2  12   4     3231.06     3133.18     76.84 o 
   3  12   4     5789.14     6084.51    112.60 o 
   4  12   4      168.84      127.23     24.29 o 
   5  12   4       70.53       91.85     20.47 o 
   6  12   4       47.35       76.20     20.11 o 
   7  12   4       13.27       26.96     25.13 o 
  -8  13   4      140.63      -19.79     19.79 o 
  -7  13   4      538.82      758.26    103.33 o 
  -6  13   4      106.14      101.08     34.63 o 
  -5  13   4     3440.91     3396.60    244.87 o 
  -4  13   4     1125.80     1227.39     89.13 o 
  -3  13   4     1220.67     1124.69     84.49 o 
  -2  13   4     3587.00     3177.50    128.32 o 
  -1  13   4     2313.36     2349.19     72.53 o 
   0  13   4     1340.91     1401.74     52.51 o 
   1  13   4     2018.04     1882.82     60.85 o 
   2  13   4     2619.38     2581.56     72.15 o 
   3  13   4      816.62      604.63     36.62 o 
   4  13   4      169.76      169.88     26.65 o 
   5  13   4       50.77       51.18     18.58 o 
   6  13   4        1.09        0.48     15.53 o 
   7  13   4     2995.98     3315.86    157.28 o 
  -7  14   4      212.85       -8.53     25.39 o 
  -6  14   4     1503.35     1536.34    121.43 o 
  -5  14   4       30.61       42.30     29.13 o 
  -4  14   4     2088.24     2126.55    231.55 o 
  -3  14   4     1859.10     1750.69    105.47 o 
  -2  14   4     3465.28     3668.23    150.35 o 
  -1  14   4      174.14      221.92     33.85 o 
   0  14   4      301.32      278.01     30.37 o 
   1  14   4     6573.69     7128.99    128.63 o 
   2  14   4       14.61       18.80     13.43 o 
   3  14   4       36.89       38.07     14.09 o 
   4  14   4       68.74       58.14     19.25 o 
   5  14   4       91.39      102.49     23.65 o 
   6  14   4     2192.55     2283.73    103.24 o 
  -6  15   4       61.50       -8.89     24.68 o 
  -5  15   4      353.93      359.54     66.96 o 
  -4  15   4      182.22      279.07     56.83 o 
  -3  15   4      284.56      207.43     47.77 o 
  -2  15   4       98.49      114.68     39.72 o 
  -1  15   4        0.97      -16.13     16.13 o 
   0  15   4     2452.45     2723.70     93.68 o 
   1  15   4      872.44      806.23     44.94 o 
   2  15   4      849.39      946.47     48.03 o 
   3  15   4       38.06       52.81     19.76 o 
   4  15   4      979.69      995.32     57.41 o 
   5  15   4     2080.31     1897.53     80.99 o 
   6  15   4      167.62      111.53     32.88 o 
  -5  16   4      780.23      812.81    129.48 o 
  -4  16   4        0.14       25.56     25.89 o 
  -3  16   4      371.88      481.21     66.25 o 
  -2  16   4     1436.93     1475.00    102.76 o 
  -1  16   4      174.70      157.94     38.90 o 
   0  16   4     1279.80     1212.22    139.91 o 
   1  16   4      784.86      987.94     59.48 o 
   2  16   4       53.08       74.59     18.69 o 
   3  16   4      869.77      831.91     53.45 o 
   4  16   4     1151.81     1175.86     63.76 o 
   5  16   4        0.07       18.66     20.42 o 
  -5  17   4      100.41       68.42     36.70 o 
  -4  17   4     2025.66     2230.48    140.16 o 
  -3  17   4      685.50      675.64     76.65 o 
  -2  17   4      142.27      122.20     42.60 o 
  -1  17   4      191.16      271.20     55.12 o 
   0  17   4      230.44      230.57     44.76 o 
   1  17   4      884.47      878.14     66.20 o 
   2  17   4      689.91      628.34     58.24 o 
   3  17   4      162.92      114.76     67.88 o 
   4  17   4        2.45        2.49     16.89 o 
  -4  18   4       29.68       78.42     39.94 o 
  -3  18   4     2269.54     2495.68    145.09 o 
  -2  18   4      671.61      961.95     91.26 o 
  -1  18   4       16.08       -0.29     22.99 o 
   0  18   4       44.37       16.73     25.04 o 
   1  18   4      967.67      817.53     78.58 o 
   2  18   4      319.82      401.73     58.12 o 
   3  18   4       84.08       27.44     26.17 o 
  -2  19   4      609.20      537.33     70.03 o 
  -1  19   4      149.69      212.32     48.97 o 
   0  19   4      975.63     1083.64     93.36 o 
  -9   0   5     4451.52     4929.43    219.73 o 
  -7   0   5     3782.99     3658.54    154.37 o 
  -5   0   5    17665.38    18521.25    278.74 o 
  -3   0   5    14537.67    12473.56    192.43 o 
  -1   0   5    81717.38    87155.73   1490.37 o 
   1   0   5    10995.37    10049.55    169.18 o 
   3   0   5     4565.91     4375.27    113.62 o 
   5   0   5     5275.44     4734.79    136.44 o 
   7   0   5     1570.54     1459.00    137.90 o 
   9   0   5      402.49      362.03     70.14 o 
 -11   1   5        6.42      -20.11     27.91 o 
 -10   1   5      103.99      132.17     48.77 o 
  -9   1   5     4588.14     4739.72    130.45 o 
  -8   1   5     2266.69     2316.41     91.12 o 
  -7   1   5     2047.19     2067.36     69.40 o 
  -6   1   5    11610.72    11764.83    173.62 o 
  -5   1   5       34.92      133.80     24.39 o 
  -4   1   5     1984.89     1881.98     43.91 o 
  -3   1   5       25.58       41.66     14.75 o 
  -2   1   5     7528.69     9593.78    169.77 o 
  -1   1   5        6.03       22.76      8.67 o 
   0   1   5    62336.97    62994.46    503.77 o 
   1   1   5      770.99      791.73     28.27 o 
   2   1   5     1725.22     1415.86     40.64 o 
   3   1   5    23326.62    23836.78    240.89 o 
   4   1   5      212.15      208.42     20.27 o 
   5   1   5      612.09      553.01     33.71 o 
   6   1   5     5551.78     5242.67    110.01 o 
   7   1   5      439.00      401.38     42.55 o 
   8   1   5      137.38      127.82     37.96 o 
   9   1   5       30.80       -7.24     18.72 o 
 -11   2   5      255.14      256.69     71.40 o 
 -10   2   5     2326.27     2411.36    155.50 o 
  -9   2   5     1321.42     1308.89    106.47 o 
  -8   2   5     3877.03     3855.94    107.05 o 
  -7   2   5     3966.05     3915.49     80.60 o 
  -6   2   5     7144.90     6692.54    121.92 o 
  -5   2   5      570.85      619.55     30.94 o 
  -4   2   5     6755.68     7471.94    103.46 o 
  -3   2   5     1341.86     1608.40     36.52 o 
  -2   2   5      123.07      221.90     24.98 o 
  -1   2   5     5317.20     5746.61     74.93 o 
   0   2   5     6541.28     5642.26     79.42 o 
   1   2   5    16534.65    16045.01    167.79 o 
   2   2   5    45453.07    45213.04    387.37 o 
   3   2   5      163.39      232.37     20.52 o 
   4   2   5     5016.16     4708.97     90.47 o 
   5   2   5     3216.85     3092.57     76.86 o 
   6   2   5       18.24       24.73     12.69 o 
   7   2   5        1.20      -14.19     14.19 o 
   8   2   5        9.36        6.38     21.67 o 
   9   2   5       26.30       13.83     28.16 o 
 -11   3   5     1154.35     1170.82     90.51 o 
 -10   3   5      411.78      354.30     54.94 o 
  -9   3   5     7147.77     7669.59    220.24 o 
  -8   3   5     2332.23     2398.56    107.25 o 
  -7   3   5      113.08      136.83     16.96 o 
  -6   3   5        2.19       22.51      8.49 o 
  -5   3   5     2852.26     2329.84     48.29 o 
  -4   3   5     2912.49     2958.11     60.63 o 
  -3   3   5     2321.71     2378.15     64.47 o 
  -2   3   5     3249.78     3320.54     75.68 o 
   0   3   5      112.83      178.71     30.12 o 
   1   3   5     3032.04     2946.60     58.63 o 
   2   3   5    15267.01    16086.48    174.91 o 
   3   3   5    41321.30    42184.79    377.08 o 
   4   3   5     5606.39     5648.48     84.45 o 
   5   3   5      801.28      718.73     37.74 o 
   6   3   5     1874.72     1850.66     63.60 o 
   7   3   5      129.50      147.56     32.12 o 
   8   3   5      800.19      809.29     99.31 o 
   9   3   5        5.62       15.81     19.36 o 
 -10   4   5     3870.22     4180.74    283.72 o 
  -9   4   5      517.25      474.78     56.62 o 
  -8   4   5     1616.42     1573.37     87.22 o 
  -7   4   5        1.21       -3.02     15.62 o 
  -6   4   5      500.90      526.12     25.42 o 
  -5   4   5     3096.87     2960.82     57.73 o 
  -4   4   5     7802.90     7601.25     87.24 o 
  -3   4   5    22609.18    22384.06    294.72 o 
  -2   4   5    35081.54    36761.51    594.52 o 
  -1   4   5    22979.08    25034.93    260.08 o 
   0   4   5    11573.10    13697.44    126.60 o 
   1   4   5      238.85      347.63     19.75 o 
   2   4   5    19954.40    20458.69    179.62 o 
   3   4   5      219.67      213.09     22.21 o 
   4   4   5    14341.41    14105.39    152.72 o 
   5   4   5      382.95      348.13     27.41 o 
   6   4   5      820.76      728.61     50.06 o 
   7   4   5       58.42       35.93     14.84 o 
   8   4   5       57.29       45.87     22.17 o 
   9   4   5      156.58      216.18     37.96 o 
 -10   5   5       63.50       28.69     29.71 o 
  -9   5   5      664.22      647.69     61.85 o 
  -8   5   5     3208.36     3304.86    161.53 o 
  -7   5   5     1795.19     1679.35     85.45 o 
  -6   5   5       27.81        9.86     14.92 o 
  -5   5   5     2092.62     1745.12     50.65 o 
  -4   5   5      500.93      378.36    118.29 o 
  -3   5   5      486.40      472.19     31.50 o 
  -2   5   5      786.12     1057.95     44.07 o 
  -1   5   5     4194.88     3598.69     60.51 o 
   0   5   5     4219.10     3256.86     52.75 o 
   1   5   5    20703.79    21170.28    166.75 o 
   2   5   5    10579.25    10476.04     95.59 o 
   3   5   5     4080.49     3925.80     61.34 o 
   4   5   5     7072.28     6881.98     89.65 o 
   5   5   5     8535.78     8834.99    124.05 o 
   6   5   5      915.08     1016.29     50.11 o 
   7   5   5      912.84      981.98     51.60 o 
   8   5   5       37.80       77.30     24.10 o 
   9   5   5      961.64     1063.55     69.75 o 
 -10   6   5     1052.10     1351.84    134.76 o 
  -9   6   5      581.26      630.10     61.66 o 
  -8   6   5      383.77      342.39     45.95 o 
  -7   6   5    10112.61    10255.40    228.51 o 
  -6   6   5     2052.59     1931.55     87.50 o 
  -5   6   5      910.41      809.81     33.84 o 
  -4   6   5     1947.12     1735.22     44.82 o 
  -3   6   5     3790.10     4293.72    124.33 o 
  -2   6   5     2987.99     2910.45     76.32 o 
  -1   6   5      103.53      211.03     14.17 o 
   0   6   5     6979.14     7196.21     95.00 o 
   1   6   5    47410.46    48339.59    367.35 o 
   2   6   5      591.47      573.95     19.35 o 
   3   6   5      713.74      724.18     25.26 o 
   4   6   5     7775.01     7913.27     98.54 o 
   5   6   5     3148.38     2889.87     79.55 o 
   6   6   5      416.00      391.15     33.29 o 
   7   6   5       71.60       68.55     19.06 o 
   8   6   5      378.07      390.77     41.93 o 
   9   6   5       19.87       -1.26     25.19 o 
 -10   7   5      338.68      271.39     48.15 o 
  -9   7   5      366.25      325.58     70.65 o 
  -8   7   5     8424.58     8873.53    222.91 o 
  -7   7   5      184.24      180.97     38.04 o 
  -6   7   5      517.36      522.04     70.02 o 
  -5   7   5     4194.41     4087.15    125.82 o 
  -4   7   5     1667.14     1801.61     48.00 o 
  -3   7   5      895.06      782.55     27.59 o 
  -2   7   5     3607.13     3995.65     61.96 o 
  -1   7   5     3597.62     3455.17     59.76 o 
   0   7   5    12413.89    12410.43    130.36 o 
   1   7   5      173.05      157.43     14.05 o 
   2   7   5    22490.35    22360.59    185.88 o 
   3   7   5      428.21      411.05     20.38 o 
   4   7   5     7142.66     7065.13    108.82 o 
   5   7   5        1.89       23.36     10.94 o 
   6   7   5      381.19      327.90     31.71 o 
   7   7   5      658.30      691.65     45.22 o 
   8   7   5      260.95      236.43     39.63 o 
 -10   8   5      503.42      539.83     59.42 o 
  -9   8   5        0.41      -19.34     19.34 o 
  -8   8   5      106.30      152.14     39.79 o 
  -7   8   5     9786.56    10364.55    193.08 o 
  -6   8   5       15.27        8.72     15.28 o 
  -5   8   5        3.35       -5.66     15.67 o 
  -4   8   5     5725.16     5577.05    124.15 o 
  -3   8   5     1661.03     1703.00     44.22 o 
  -2   8   5    18071.23    17481.72    172.42 o 
  -1   8   5     6905.00     7056.45     94.88 o 
   0   8   5     1912.44     1975.33     44.85 o 
   1   8   5    21066.37    21474.99    197.96 o 
   2   8   5       87.21       47.55     10.33 o 
   3   8   5     3570.97     3555.06     71.05 o 
   4   8   5     2902.48     2879.47     78.37 o 
   5   8   5        7.52       27.75     13.66 o 
   6   8   5      810.22      814.14     57.18 o 
   7   8   5     1206.36     1129.42     69.92 o 
   8   8   5      478.17      581.96     63.57 o 
  -9   9   5      421.78      470.17     60.49 o 
  -8   9   5      306.52      320.94     52.53 o 
  -7   9   5       58.30       22.50     24.52 o 
  -6   9   5     5547.60     5545.14    133.28 o 
  -5   9   5     2001.61     1730.46     71.85 o 
  -4   9   5      774.64      762.33     48.58 o 
  -3   9   5      288.86      238.23     29.16 o 
  -2   9   5     5479.25     5622.85    131.21 o 
  -1   9   5     8236.32     8016.27    106.09 o 
   0   9   5    12975.68    13550.08    146.04 o 
   1   9   5     8056.47     7854.01    111.58 o 
   2   9   5       21.39       35.06      9.82 o 
   3   9   5      861.10      725.36     48.37 o 
   4   9   5     1839.74     1722.64     62.20 o 
   5   9   5     3688.36     3651.02     95.66 o 
   6   9   5     1520.04     1492.94     76.56 o 
   7   9   5     2108.77     2701.43    158.77 o 
   8   9   5        5.68       47.66     27.66 o 
  -9  10   5      206.94      131.26     42.77 o 
  -8  10   5      947.87      812.98     74.56 o 
  -7  10   5      424.42      435.64     55.88 o 
  -6  10   5      673.86      716.00     67.93 o 
  -5  10   5    10607.25    10949.45    199.17 o 
  -4  10   5      123.27      118.05     24.42 o 
  -3  10   5      562.51      472.94     39.29 o 
  -2  10   5      872.64      734.93     31.85 o 
  -1  10   5    13716.13    14208.27    157.25 o 
   0  10   5       37.25       24.39      9.93 o 
   1  10   5     1592.37     1572.00     48.56 o 
   2  10   5     8165.64     8183.06    121.96 o 
   3  10   5      698.01      714.53     42.18 o 
   4  10   5     7689.97     7880.80    144.63 o 
   5  10   5      180.61      164.41     25.63 o 
   6  10   5       55.92       60.64     22.51 o 
   7  10   5      447.32      363.20    104.84 o 
   8  10   5      161.47      127.91     37.82 o 
  -8  11   5      128.70      164.42     44.81 o 
  -7  11   5      299.10      267.86     51.77 o 
  -6  11   5        9.12       14.35     22.92 o 
  -5  11   5       43.04       22.56     25.35 o 
  -4  11   5     5146.60     5293.28    131.40 o 
  -3  11   5      462.71      468.73     41.39 o 
  -2  11   5     1885.54     1839.31     57.03 o 
  -1  11   5       45.90       71.43     15.15 o 
   0  11   5     3194.67     3053.14     79.09 o 
   1  11   5      612.37      632.67     33.01 o 
   2  11   5      841.98      788.37     38.50 o 
   3  11   5    15910.76    16128.97    222.81 o 
   4  11   5      698.47      726.89     45.74 o 
   5  11   5       66.04       61.49     19.18 o 
   6  11   5        5.06       -6.10     14.87 o 
   7  11   5      596.56      453.86     58.31 o 
  -7  12   5      459.70      516.91     62.29 o 
  -6  12   5        3.47       25.05     23.19 o 
  -5  12   5      199.22      169.25     42.16 o 
  -4  12   5      626.94      539.53     60.77 o 
  -3  12   5     3353.80     3431.48    102.27 o 
  -2  12   5      535.29      592.21     33.84 o 
  -1  12   5     2339.30     2212.38     68.61 o 
   0  12   5       43.49       26.55     12.51 o 
   1  12   5      363.00      359.03     27.03 o 
   2  12   5     8750.35     8823.06    137.46 o 
   3  12   5        2.08       -7.80     13.77 o 
   4  12   5     1425.58     1304.21     60.28 o 
   5  12   5     1125.30     1180.38     58.43 o 
   6  12   5     1029.66      900.74     63.65 o 
   7  12   5      153.53       54.20     36.11 o 
  -8  13   5        4.79       19.10     24.57 o 
  -6  13   5     2741.51     2718.83    138.05 o 
  -5  13   5       69.74       90.16     33.19 o 
  -4  13   5      866.05      794.56     74.36 o 
  -3  13   5       17.24       20.87     23.53 o 
  -2  13   5       23.41       22.64     15.97 o 
  -1  13   5     1595.58     1560.79     92.44 o 
   0  13   5     6498.46     6480.73    206.41 o 
   1  13   5      572.04      548.47     33.56 o 
   2  13   5       54.45       58.78     15.60 o 
   3  13   5     1771.35     1675.66     68.20 o 
   4  13   5       47.86       26.43     14.75 o 
   5  13   5      452.19      372.29     36.98 o 
   6  13   5     2013.71     2173.45    123.65 o 
  -7  14   5        3.97        4.04     21.76 o 
  -5  14   5     1720.42     1720.90    110.56 o 
  -4  14   5      513.95      469.02     62.14 o 
  -3  14   5      206.96      242.83     49.08 o 
  -2  14   5       49.86       39.53     25.58 o 
  -1  14   5     3962.95     3909.30    123.23 o 
   0  14   5     3864.57     4118.17    119.85 o 
   1  14   5      688.28      680.40     40.27 o 
   2  14   5      208.33      256.83     27.91 o 
   3  14   5      737.42      800.15     49.56 o 
   4  14   5      182.00      148.41     27.58 o 
   5  14   5     2607.70     2777.11     96.45 o 
   6  14   5     1327.13     1243.83     96.16 o 
  -5  15   5      261.87      307.71     56.65 o 
  -4  15   5      835.94      910.85     83.16 o 
  -3  15   5      293.18      434.45     58.17 o 
  -2  15   5     1385.64     1369.58    102.95 o 
  -1  15   5      674.90      672.62     66.96 o 
   0  15   5     2067.98     2108.35     86.82 o 
   1  15   5      312.13      293.32     34.69 o 
   2  15   5     1468.21     1423.27     66.32 o 
   3  15   5     1564.19     1767.24     75.22 o 
   4  15   5      337.05      301.06     35.87 o 
   5  15   5     1290.54     1214.93     64.97 o 
  -5  16   5      169.25       61.23    108.36 o 
  -4  16   5        5.28        4.95     27.53 o 
  -3  16   5     4335.28     4942.63    192.18 o 
  -2  16   5      255.57      319.63     52.69 o 
  -1  16   5      134.78      113.53     36.24 o 
   0  16   5      479.97      519.60     85.35 o 
   1  16   5     1733.84     1606.33    133.50 o 
   2  16   5     1358.44     1496.80     81.36 o 
   3  16   5        6.33        3.78     17.13 o 
   4  16   5       39.45       60.80     21.80 o 
  -5  17   5      275.14      181.10    178.75 o 
  -4  17   5     1279.10     1776.86    186.04 o 
  -3  17   5      147.00      129.66     54.56 o 
  -2  17   5     1763.58     1779.29    155.88 o 
  -1  17   5      406.82      533.46     63.18 o 
   0  17   5      150.96      113.23     38.46 o 
   1  17   5     1324.01     1271.89     95.70 o 
   2  17   5       76.41        8.03     28.75 o 
   3  17   5      238.56      267.39     38.92 o 
  -3  18   5     1235.59     1646.95    117.55 o 
  -2  18   5      269.71      191.04     50.32 o 
  -1  18   5      127.18       85.36     34.04 o 
   0  18   5      508.55      513.36     66.64 o 
   1  18   5        4.06       37.89     26.22 o 
   2  18   5      453.09       88.93    149.21 o 
 -10   0   6      172.29      192.83     61.34 o 
  -8   0   6      945.18     1059.16     68.26 o 
  -6   0   6      129.73      146.28     31.68 o 
  -4   0   6    24255.94    23302.98    323.66 o 
  -2   0   6    85311.17    89756.30   1956.48 o 
   0   0   6     8738.52     7893.35    148.57 o 
   2   0   6     4773.59     4734.67    118.55 o 
   4   0   6       23.79       27.06     25.52 o 
   6   0   6     1680.56     1737.69     92.17 o 
 -11   1   6        8.35      -18.31     18.31 o 
 -10   1   6     1022.22      941.85     82.39 o 
  -9   1   6       95.00       73.08     25.20 o 
  -8   1   6      894.05      859.16     69.06 o 
  -7   1   6      106.19      108.33     18.13 o 
  -6   1   6     1157.92     1296.75     44.54 o 
  -5   1   6     7381.56     6716.55    101.00 o 
  -4   1   6     5858.13     5605.31     86.04 o 
  -3   1   6      661.92      708.88     26.12 o 
  -2   1   6     2266.42     2122.83     43.83 o 
  -1   1   6    44393.75    43945.54    562.72 o 
   0   1   6     2966.35     3174.83     60.99 o 
   1   1   6     6402.30     6217.48    110.03 o 
   2   1   6    13950.88    13430.88    214.50 o 
   3   1   6     3363.43     3844.48     79.49 o 
   4   1   6     5020.80     4943.50     96.93 o 
   5   1   6        3.95        5.87      9.73 o 
   6   1   6      732.24      719.17     43.08 o 
   7   1   6     5783.60     6179.75    132.91 o 
   8   1   6        5.08       11.51     24.59 o 
   9   1   6       11.30        9.23     20.57 o 
 -11   2   6      549.69      645.63     96.79 o 
 -10   2   6       10.61      -16.34     35.20 o 
  -9   2   6      624.49      646.85     61.90 o 
  -8   2   6      107.26       46.83     23.31 o 
  -7   2   6     3441.59     3132.47    112.86 o 
  -6   2   6     4389.94     4409.72     84.95 o 
  -5   2   6    19954.94    20704.85    215.35 o 
  -4   2   6      642.55      825.94     76.44 o 
  -3   2   6     1531.33     1086.53     44.05 o 
  -2   2   6     2311.98     2110.41     60.96 o 
  -1   2   6    36260.77    38594.90    333.71 o 
   0   2   6    29430.07    30720.97    282.31 o 
   1   2   6    26251.78    26337.48    253.82 o 
   2   2   6       14.84       47.65     13.17 o 
   3   2   6      185.07      225.57     21.27 o 
   4   2   6      645.71      664.87     35.12 o 
   5   2   6      307.78      246.63     24.93 o 
   6   2   6     1020.56     1068.29     50.64 o 
   7   2   6      981.25      835.88     48.30 o 
   8   2   6      296.28      260.19     50.83 o 
   9   2   6      457.15      409.55     78.19 o 
 -10   3   6     1315.65     1411.78     94.80 o 
  -9   3   6      647.25      703.39     65.03 o 
  -8   3   6        8.36       30.59     26.40 o 
  -7   3   6     3563.79     3435.04    120.08 o 
  -6   3   6      263.73      469.16     41.67 o 
  -5   3   6      907.38      981.30     34.05 o 
  -4   3   6    31279.80    31469.39    494.23 o 
  -3   3   6      143.50      118.97     19.05 o 
  -2   3   6    27887.54    27596.36    311.09 o 
  -1   3   6       45.90       47.73      7.95 o 
   0   3   6     2302.76     2477.58     53.31 o 
   1   3   6    12929.89    13650.51    227.13 o 
   2   3   6     5073.99     4160.30     78.63 o 
   3   3   6     3304.19     3241.78     72.93 o 
   4   3   6      283.33      274.00     24.89 o 
   5   3   6     4847.19     4635.78    100.36 o 
   6   3   6      178.84      154.27     22.88 o 
   7   3   6      100.87       83.34     25.55 o 
   8   3   6     1188.14     1009.17    114.64 o 
   9   3   6      213.70      138.78     33.71 o 
 -10   4   6      268.85      309.75     78.31 o 
  -9   4   6      157.49      102.31     34.66 o 
  -8   4   6      635.54      586.90     56.45 o 
  -7   4   6      128.58      149.80     32.32 o 
  -6   4   6      462.57      449.70     41.92 o 
  -5   4   6     3067.63     3307.79     89.79 o 
  -4   4   6     8645.49     8342.32    146.50 o 
  -3   4   6    51015.11    48985.25    499.48 o 
  -2   4   6     7383.37     6511.04    121.02 o 
  -1   4   6     1575.39     1705.45     61.88 o 
   0   4   6      166.97      153.73     30.31 o 
   1   4   6      460.05      344.06     17.67 o 
   2   4   6      383.48      354.04     24.41 o 
   3   4   6     1074.49      935.82     41.03 o 
   4   4   6     3009.91     2847.27     72.85 o 
   5   4   6       79.66       67.34     16.73 o 
   6   4   6      195.10      174.72     25.66 o 
   7   4   6       81.08       86.00     30.99 o 
   8   4   6      183.93      156.59     28.04 o 
   9   4   6     2309.15     2507.73    108.08 o 
 -10   5   6       38.23       15.12     25.43 o 
  -9   5   6      439.39      504.88     60.21 o 
  -8   5   6     2188.12     2160.63    104.38 o 
  -7   5   6      178.62      201.48     37.61 o 
  -6   5   6        4.96       15.70     15.89 o 
  -5   5   6     5527.42     5197.68    142.71 o 
  -4   5   6    17062.90    17727.26    241.52 o 
  -3   5   6     1316.94     1420.47     55.64 o 
  -2   5   6    14119.83    13042.47    190.38 o 
  -1   5   6     9837.13     9218.59    120.44 o 
   0   5   6     3258.00     3142.55     80.16 o 
   1   5   6     3542.89     3458.74     60.04 o 
   2   5   6     2197.78     2332.71     47.05 o 
   3   5   6      488.55      371.57     28.48 o 
   4   5   6     7637.58     7602.75    144.65 o 
   5   5   6      125.54      118.81     16.89 o 
   6   5   6     1469.19     1506.80     62.37 o 
   7   5   6      916.63      986.89     53.37 o 
   8   5   6     2142.19     2143.95     83.23 o 
 -10   6   6       91.60      114.14     47.52 o 
  -9   6   6       14.98        7.38     19.73 o 
  -8   6   6      280.43      262.06     48.40 o 
  -7   6   6     3219.48     3232.57    144.31 o 
  -6   6   6    11972.20    11773.41    243.85 o 
  -5   6   6      234.02      269.17     50.79 o 
  -4   6   6     1695.06     1776.68     65.81 o 
  -3   6   6    16035.45    16037.95    306.04 o 
  -2   6   6      655.32      526.89     33.61 o 
  -1   6   6        0.81       25.06      6.25 o 
   0   6   6    40845.04    42065.88    374.93 o 
   1   6   6     3041.15     3316.85     52.70 o 
   2   6   6      568.01      510.24     20.54 o 
   3   6   6     1074.39     1005.36     44.18 o 
   4   6   6      253.47      214.87     20.84 o 
   5   6   6      320.67      347.58     31.20 o 
   6   6   6     2841.17     2895.56     86.99 o 
   7   6   6      530.07      481.66     38.77 o 
   8   6   6      130.25      143.94     26.52 o 
 -10   7   6      299.35      251.41     70.40 o 
  -9   7   6      808.93      947.65     75.13 o 
  -8   7   6      145.58      161.65     52.55 o 
  -7   7   6     2611.81     2618.65    112.97 o 
  -6   7   6     1663.60     1568.09     84.15 o 
  -5   7   6     5117.53     4987.34    148.66 o 
  -4   7   6       76.52       69.05     21.68 o 
  -3   7   6     3540.15     3641.20     95.74 o 
  -2   7   6        0.37        2.53      6.75 o 
  -1   7   6    10903.50    10055.34    130.81 o 
   0   7   6     2370.46     2208.59     48.38 o 
   1   7   6    17342.70    17832.25    175.26 o 
   2   7   6      369.59      347.06     19.56 o 
   3   7   6     1769.63     1537.13     46.79 o 
   4   7   6      533.96      463.01     28.42 o 
   5   7   6     5664.85     5761.44    119.87 o 
   6   7   6     1801.88     1588.96     64.89 o 
   7   7   6      149.42      135.03     25.14 o 
   8   7   6       25.81       31.29     20.43 o 
 -10   8   6      101.07       87.26     51.29 o 
  -9   8   6      333.44      366.19     53.48 o 
  -8   8   6       54.92       44.65     23.11 o 
  -7   8   6       10.09       16.79     21.46 o 
  -6   8   6      400.83      374.64     46.75 o 
  -5   8   6     2407.94     2402.91    105.23 o 
  -4   8   6      153.59      137.52     25.24 o 
  -3   8   6    17963.55    17668.09    213.60 o 
  -2   8   6     6284.87     6367.18    109.76 o 
  -1   8   6     6208.47     6188.75     89.87 o 
   0   8   6    15982.26    16303.78    166.58 o 
   1   8   6      243.05      332.97     28.52 o 
   2   8   6     2384.74     2327.59     62.09 o 
   3   8   6     1739.59     1689.88     58.71 o 
   4   8   6      440.43      461.25     33.71 o 
   5   8   6       92.30      123.65     22.73 o 
   6   8   6     1013.76     1014.44     53.50 o 
   7   8   6      415.92      385.67     44.52 o 
   8   8   6      540.46      594.84     53.70 o 
  -9   9   6     1637.98     1699.04    156.63 o 
  -8   9   6      108.49      128.70     39.73 o 
  -7   9   6      346.68      346.70     39.93 o 
  -6   9   6      122.23       89.07     24.20 o 
  -5   9   6     3190.73     2952.40     97.15 o 
  -4   9   6     5316.02     5160.87    127.98 o 
  -3   9   6     1566.01     1494.44     54.60 o 
  -2   9   6     7944.29     7867.40    126.43 o 
  -1   9   6     7922.77     7853.80    107.32 o 
   0   9   6     2715.01     2369.32     53.62 o 
   1   9   6      667.35      687.05     34.43 o 
   2   9   6     1631.87     1440.86     51.01 o 
   3   9   6     5306.42     5338.88    111.55 o 
   4   9   6        1.00       18.49     13.03 o 
   5   9   6       65.55       84.96     23.55 o 
   6   9   6      591.41      735.56     55.97 o 
   7   9   6     1257.91     1245.04     75.53 o 
  -9  10   6        2.72       37.14     24.50 o 
  -8  10   6     1121.42     1134.79     89.38 o 
  -7  10   6        4.65       41.69     26.27 o 
  -6  10   6     2225.28     2313.85    118.66 o 
  -5  10   6     1687.76     1655.24     75.83 o 
  -4  10   6      362.50      309.93     46.92 o 
  -3  10   6    14430.36    14597.52    195.73 o 
  -2  10   6     3409.42     3232.05     78.15 o 
  -1  10   6     1807.21     1889.15     56.93 o 
   0  10   6        4.52        9.43      8.94 o 
   1  10   6     2330.88     2221.37     64.40 o 
   2  10   6     4695.95     4821.26    101.14 o 
   3  10   6      606.46      647.59     41.75 o 
   4  10   6      827.81      826.75     47.23 o 
   5  10   6     1815.26     1960.02    157.69 o 
   6  10   6      477.88      433.60     68.66 o 
   7  10   6     1027.41      731.53     71.97 o 
  -9  11   6      610.97      742.67    119.17 o 
  -8  11   6      130.49       49.37    108.11 o 
  -7  11   6      206.92      207.80     46.15 o 
  -6  11   6     2282.15     2108.19    116.25 o 
  -5  11   6      141.40      161.72     42.42 o 
  -4  11   6     3078.93     3220.86    104.37 o 
  -3  11   6      815.85      873.22     42.67 o 
  -2  11   6     5563.92     5692.18    114.66 o 
  -1  11   6      505.55      441.47     38.25 o 
   0  11   6      470.70      461.39     32.18 o 
   1  11   6      119.10      115.57     19.57 o 
   2  11   6     3830.12     3756.37    103.63 o 
   3  11   6     4582.31     4604.74    110.77 o 
   4  11   6      303.34      313.41     34.16 o 
   5  11   6        0.55       -0.34     14.99 o 
   6  11   6      619.40      530.32     60.90 o 
   7  11   6      130.60       56.22     25.98 o 
  -8  12   6      280.37       24.67     28.41 o 
  -7  12   6       24.72       17.24     25.90 o 
  -6  12   6      467.12      465.09     60.30 o 
  -5  12   6     9681.67     9739.02    260.41 o 
  -4  12   6     3393.65     3317.41    142.37 o 
  -3  12   6      107.29       98.02     19.08 o 
  -2  12   6     5289.14     5294.75    132.21 o 
  -1  12   6     9324.50     9481.79    181.83 o 
   0  12   6      333.71      323.63     35.06 o 
   1  12   6     1344.81     1287.98     53.72 o 
   2  12   6      198.05      216.70     28.93 o 
   3  12   6      372.88      418.01     36.68 o 
   4  12   6      188.75      284.79     31.64 o 
   5  12   6      454.03      427.68     37.71 o 
   6  12   6      103.26       43.87     34.10 o 
  -7  13   6       66.03        0.19     24.22 o 
  -6  13   6      570.86      694.60     75.49 o 
  -5  13   6     2001.41     2184.57    122.44 o 
  -4  13   6     2542.61     2270.67    121.81 o 
  -3  13   6        1.15        0.01     20.40 o 
  -2  13   6      368.52      290.80     51.18 o 
  -1  13   6     7741.25     8018.97    170.66 o 
   0  13   6      471.60      526.07     44.74 o 
   1  13   6       24.46       -7.09     12.55 o 
   2  13   6      670.19      581.04     41.78 o 
   3  13   6      196.63      157.31     26.80 o 
   4  13   6      750.14      584.32     43.08 o 
   5  13   6      471.04      489.02     41.71 o 
   6  13   6      224.23      181.32     44.63 o 
  -6  14   6      159.89       91.28    105.72 o 
  -5  14   6       26.83       35.77     31.04 o 
  -4  14   6      501.44      556.24     66.13 o 
  -3  14   6      746.49      646.13     68.05 o 
  -2  14   6     3875.02     3893.34    156.54 o 
  -1  14   6        6.39        6.18     16.35 o 
   0  14   6     1292.37     1293.89     68.26 o 
   1  14   6     1091.98     1137.05     64.39 o 
   2  14   6     1088.29     1008.25     63.03 o 
   3  14   6      129.70      137.65     25.84 o 
   4  14   6       23.96        7.71     15.03 o 
   5  14   6      816.47      847.97     63.34 o 
  -6  15   6      218.12      364.55     88.75 o 
  -5  15   6       16.39      -24.93     24.93 o 
  -4  15   6       37.36       90.48     35.83 o 
  -3  15   6       64.96       56.19     31.11 o 
  -2  15   6        0.32       -7.21     18.88 o 
  -1  15   6     1505.56     1627.75    102.27 o 
   0  15   6       30.10       49.52     21.52 o 
   1  15   6     2866.88     2843.74    114.37 o 
   2  15   6     2064.16     2450.36    125.52 o 
   3  15   6      152.36      154.61     27.94 o 
   4  15   6      615.51      664.52     48.55 o 
  -5  16   6      387.41      125.30    156.13 o 
  -4  16   6      672.91      764.54    100.31 o 
  -3  16   6      655.95      834.69    102.83 o 
  -2  16   6       36.93       21.35     32.56 o 
  -1  16   6       91.23      123.16     37.20 o 
   0  16   6     2234.21     2246.57    123.84 o 
   1  16   6     1403.44     1679.01     83.55 o 
   2  16   6      581.93      484.99     62.40 o 
   3  16   6       24.66        7.60     19.47 o 
   4  16   6      900.24      944.29     67.20 o 
  -3  17   6      128.38      155.61     46.94 o 
  -2  17   6      728.38      747.84     77.69 o 
  -1  17   6       16.46        2.24     21.87 o 
   0  17   6      144.65      147.67     41.41 o 
   1  17   6     1617.38     1585.91    106.53 o 
   2  17   6       71.78      138.53     61.85 o 
  -2  18   6       15.77      -17.48     54.18 o 
  -1  18   6        6.67       15.13     24.10 o 
   0  18   6       29.80       36.85     26.68 o 
   1  18   6      139.03      171.21     68.38 o 
  -9   0   7     2401.99     2344.67    175.49 o 
  -7   0   7     6126.38     6502.76    262.73 o 
  -5   0   7    29882.67    29566.85    407.58 o 
  -3   0   7    16419.61    15531.61    237.07 o 
  -1   0   7     6293.78     7344.65    143.86 o 
   1   0   7      680.36      878.27     48.75 o 
   3   0   7     1327.32     1104.82     62.37 o 
   5   0   7     8665.98     8888.42    213.26 o 
   7   0   7     3933.11     4081.77    155.67 o 
 -10   1   7      113.75       56.32     32.86 o 
  -9   1   7     2777.73     2688.86    131.91 o 
  -8   1   7     3075.65     3321.67    137.95 o 
  -7   1   7      618.16      590.94     41.18 o 
  -6   1   7    18475.47    18311.06    288.65 o 
  -5   1   7     1040.18      767.20     32.86 o 
  -4   1   7      460.89      459.79     51.41 o 
  -3   1   7      889.78      852.39     28.87 o 
  -2   1   7     4191.04     3499.27     61.45 o 
  -1   1   7     1294.48     1404.01     39.14 o 
   0   1   7     5322.05     5581.64     89.60 o 
   1   1   7     1450.57     1257.85     41.46 o 
   2   1   7       98.21       69.87     13.61 o 
   3   1   7     9775.96     9790.09    144.00 o 
   4   1   7      159.77      168.53     22.92 o 
   5   1   7      303.98      307.08     30.25 o 
   6   1   7     8029.05     8307.41    153.04 o 
   7   1   7       68.72       74.67     20.18 o 
   8   1   7      598.18      305.37    248.65 o 
 -10   2   7      404.77      401.00     81.46 o 
  -9   2   7      467.60      461.51    119.04 o 
  -8   2   7     5448.34     5219.98    134.90 o 
  -7   2   7     7841.17     7980.55    160.52 o 
  -6   2   7    12692.95    13299.20    208.58 o 
  -5   2   7     1437.97     1351.34     55.62 o 
  -4   2   7      218.26      135.65     13.62 o 
  -3   2   7      822.34      933.88     43.02 o 
  -2   2   7    20477.32    21877.16    338.79 o 
  -1   2   7     1948.41     1763.04     46.34 o 
   0   2   7     6399.49     5682.51     90.88 o 
   1   2   7     1789.65     1482.67     45.43 o 
   2   2   7    11751.67    12021.57    156.70 o 
   3   2   7        6.07       15.76     10.23 o 
   4   2   7     6444.43     6357.21    117.82 o 
   5   2   7     4677.19     4663.37    104.99 o 
   6   2   7      125.38      106.44     22.36 o 
   7   2   7      637.33      620.88     44.03 o 
   8   2   7      128.10       18.51     39.15 o 
 -10   3   7      249.71      288.12     78.44 o 
  -9   3   7     2964.16     3082.65    110.02 o 
  -8   3   7     2045.07     2131.47     86.26 o 
  -7   3   7       25.06       27.72     15.63 o 
  -6   3   7       15.32       14.40     12.52 o 
  -5   3   7     9818.34     8983.82    160.84 o 
  -4   3   7      399.57      370.54     30.33 o 
  -3   3   7    10563.78     9985.96    162.58 o 
  -2   3   7     2635.72     2737.60     75.99 o 
  -1   3   7      546.41      726.25     29.01 o 
   0   3   7     3633.57     3576.87     70.51 o 
   1   3   7      139.27      252.88     20.18 o 
   2   3   7     5395.37     5390.56     96.88 o 
   3   3   7    14935.23    14844.42    188.24 o 
   4   3   7     6262.02     6242.31    116.95 o 
   5   3   7     1316.14     1168.43     52.10 o 
   6   3   7      733.65      667.23     42.14 o 
   7   3   7       86.08       45.72     22.50 o 
  -9   4   7      187.61      186.10     35.32 o 
  -8   4   7      936.40      886.73     56.71 o 
  -7   4   7      118.43       91.70     22.94 o 
  -6   4   7       17.35       49.93     17.09 o 
  -5   4   7     3971.58     3706.26     99.64 o 
  -4   4   7    37011.49    36111.64    514.15 o 
  -3   4   7    10444.52     9597.95    162.73 o 
  -1   4   7     3784.67     3971.99    115.00 o 
   0   4   7     2816.42     3197.73     65.87 o 
   1   4   7      745.24      799.00     34.42 o 
   2   4   7     4835.67     4822.38     91.38 o 
   3   4   7     1118.37     1014.28     43.31 o 
   4   4   7     9629.71     9290.09    147.71 o 
   5   4   7      323.51      303.42     29.36 o 
   6   4   7      814.09      775.13     55.01 o 
   7   4   7      142.46       97.49     32.66 o 
   8   4   7     1031.00     1154.66     70.93 o 
 -10   5   7      197.49      214.05     45.38 o 
  -9   5   7       30.32       41.84     26.36 o 
  -8   5   7     2972.89     2905.15    124.12 o 
  -7   5   7     1261.21     1235.28     64.53 o 
  -6   5   7     2169.94     1945.68     75.45 o 
  -5   5   7    11529.14    11411.26    193.28 o 
  -4   5   7      862.92      887.79     47.96 o 
  -3   5   7    11784.38    11159.90    182.51 o 
  -2   5   7     5694.77     5492.25    117.71 o 
  -1   5   7      722.11      609.78     24.21 o 
   0   5   7      557.25      575.36     22.11 o 
   1   5   7    15344.23    16478.88    192.84 o 
   2   5   7     2760.32     2429.26     75.68 o 
   3   5   7     1091.30     1039.88     43.94 o 
   4   5   7      572.94      509.53     33.47 o 
   5   5   7     6008.69     5947.96    183.98 o 
   6   5   7     2266.40     2377.00     95.67 o 
   7   5   7     1020.42     1085.72     57.54 o 
   8   5   7      130.04      117.54     24.33 o 
 -10   6   7      421.63      417.32     75.17 o 
  -9   6   7       73.07       46.20     29.18 o 
  -8   6   7        6.27       45.77     25.55 o 
  -7   6   7    14275.24    14610.75    297.82 o 
  -6   6   7      115.72       98.46     23.36 o 
  -5   6   7      207.15      208.85     27.52 o 
  -4   6   7     4315.60     3759.69    102.00 o 
  -3   6   7      843.01      957.47     49.52 o 
  -2   6   7       35.57       39.83     12.90 o 
  -1   6   7     6159.08     5866.27     94.35 o 
   0   6   7     4596.95     4685.32     74.29 o 
   1   6   7     6251.47     5736.21    109.29 o 
   2   6   7     1292.92     1295.64     39.56 o 
   3   6   7       83.43       86.30     13.30 o 
   4   6   7     1190.91     1184.86     50.78 o 
   5   6   7     4623.81     4552.42    107.54 o 
   6   6   7       96.93       86.71     20.94 o 
   7   6   7      755.01      725.16     53.63 o 
   8   6   7       24.24       44.75     18.26 o 
 -10   7   7      181.89      282.34     75.42 o 
  -9   7   7       11.43       21.45     24.48 o 
  -8   7   7     5774.90     6109.75    189.84 o 
  -7   7   7     1209.72     1207.06     81.76 o 
  -6   7   7     5820.22     5901.35    142.35 o 
  -5   7   7      450.80      399.96     39.71 o 
  -4   7   7     1417.86     1455.52     63.77 o 
  -3   7   7      183.42      168.69     24.11 o 
  -2   7   7      579.39      558.10     79.58 o 
  -1   7   7     8127.01     8484.18    106.48 o 
   0   7   7       49.50       66.35     15.06 o 
   1   7   7        0.67       29.89      8.78 o 
   2   7   7     7048.14     6743.24    106.48 o 
   3   7   7      740.70      656.32     35.87 o 
   4   7   7     6368.87     6346.29    123.21 o 
   5   7   7        3.06       -4.61     12.50 o 
   6   7   7     1135.51     1161.76     57.44 o 
   7   7   7      226.43      219.55     31.46 o 
  -9   8   7      267.22      238.09     69.64 o 
  -8   8   7       48.40       56.10     27.90 o 
  -7   8   7    10547.69    11333.85    265.44 o 
  -6   8   7      497.96      482.30     56.57 o 
  -5   8   7     2638.23     2259.52    110.83 o 
  -4   8   7    13146.64    12930.09    216.19 o 
  -3   8   7       57.98      128.76     19.28 o 
  -2   8   7     6681.18     6466.62    114.46 o 
  -1   8   7      280.27      228.34     22.75 o 
   0   8   7       12.33       18.92     10.55 o 
   1   8   7     1364.15     1193.91     38.27 o 
   2   8   7        3.75        0.15     11.49 o 
   3   8   7      796.42      718.72     47.58 o 
   4   8   7     1028.72      953.22     47.57 o 
   5   8   7     2100.32     2151.91     75.13 o 
   6   8   7       37.14       78.72     19.49 o 
   7   8   7     2700.15     2748.59     94.59 o 
  -9   9   7      462.49      490.76     90.26 o 
  -8   9   7      308.08      311.45     52.07 o 
  -7   9   7      397.28      410.43     41.33 o 
  -6   9   7     3481.51     3489.25    112.99 o 
  -5   9   7     4178.13     3984.74    100.36 o 
  -4   9   7     2106.37     2232.80     71.13 o 
  -3   9   7     2356.12     2448.90     71.81 o 
  -2   9   7       77.94       59.33     14.67 o 
  -1   9   7     1082.97      927.25     41.10 o 
   0   9   7     2695.66     2673.12     71.31 o 
   1   9   7      633.33      599.98     32.80 o 
   2   9   7     2155.72     2047.10     76.17 o 
   3   9   7      291.47      352.28     35.98 o 
   4   9   7       13.77       28.03     18.56 o 
   5   9   7     3140.53     3210.81    112.51 o 
   6   9   7     2613.20     2645.74    128.91 o 
   7   9   7     1258.21     1470.34     82.78 o 
  -8  10   7      518.54      714.51    107.35 o 
  -7  10   7       10.57       21.64     43.75 o 
  -6  10   7      747.22      746.49     55.04 o 
  -5  10   7     5035.86     4867.95    113.62 o 
  -4  10   7     1751.64     1727.36     64.18 o 
  -3  10   7      430.90      386.33     30.16 o 
  -2  10   7     2139.37     2278.35     68.10 o 
  -1  10   7     5624.94     5807.94    109.35 o 
   0  10   7       34.52       17.33     19.14 o 
   1  10   7     4246.12     4387.54     94.76 o 
   2  10   7      739.75      638.33     74.31 o 
   3  10   7        9.03       27.22     18.69 o 
   4  10   7     4450.38     4488.49    130.94 o 
   5  10   7      220.73      250.96     38.94 o 
   6  10   7        5.72       16.29     17.44 o 
   7  10   7      533.93      432.54     63.23 o 
  -8  11   7       23.25        7.59     21.24 o 
  -7  11   7      206.85      146.90     39.38 o 
  -6  11   7      790.12      859.68     77.80 o 
  -5  11   7     2821.68     3039.65     90.53 o 
  -4  11   7     2748.28     2718.00     81.24 o 
  -3  11   7     2707.74     2777.12     78.89 o 
  -2  11   7      168.05      172.41     22.07 o 
  -1  11   7     2827.13     2861.81     94.40 o 
   0  11   7      346.71      388.49     36.76 o 
   1  11   7       81.88      108.40     23.40 o 
   2  11   7     2286.78     2404.18     88.99 o 
   3  11   7    10641.22    11089.96    213.24 o 
   4  11   7       48.32       72.95     23.48 o 
   5  11   7        1.32        2.23     15.39 o 
   6  11   7        0.12       17.39     16.50 o 
  -8  12   7      977.28      781.14    121.68 o 
  -7  12   7      441.51      546.32    102.83 o 
  -6  12   7     1366.03     1529.12    102.30 o 
  -5  12   7      928.40      956.84     83.49 o 
  -4  12   7      162.18      158.61     25.30 o 
  -3  12   7     2392.05     2449.39     75.33 o 
  -2  12   7     4325.29     4686.52    127.05 o 
  -1  12   7      177.05      234.78     33.39 o 
   0  12   7      119.48      158.33     38.62 o 
   1  12   7      872.72      790.99     51.47 o 
   2  12   7     4614.90     4742.76    131.11 o 
   3  12   7        2.61        9.83     21.15 o 
   4  12   7      810.98      844.52     58.64 o 
   5  12   7       18.36       22.53     18.16 o 
   6  12   7       11.83       35.53     20.82 o 
  -7  13   7       42.83        0.29     22.65 o 
  -6  13   7     3197.83     3457.90    171.71 o 
  -5  13   7      607.09      575.43     49.57 o 
  -4  13   7       40.60       38.10     25.35 o 
  -3  13   7     1604.06     1556.24     75.48 o 
  -2  13   7      672.67      709.96     51.84 o 
  -1  13   7     1087.42     1103.19     62.64 o 
   0  13   7      869.38      693.87     52.56 o 
   1  13   7     3015.84     3064.54    133.85 o 
   2  13   7      119.35       57.44     27.12 o 
   3  13   7      747.93      682.46     53.32 o 
   4  13   7       82.91      113.43     26.30 o 
   5  13   7       24.34       16.60     18.22 o 
  -6  14   7       87.84       49.39     66.37 o 
  -5  14   7     3159.16     3249.75    202.64 o 
  -4  14   7      180.79      113.88     58.45 o 
  -3  14   7      758.61      879.93     76.64 o 
  -2  14   7      342.10      369.73     40.31 o 
  -1  14   7      195.11      115.02     27.06 o 
   0  14   7     3752.02     4111.61    124.73 o 
   1  14   7       27.75       44.62     27.62 o 
   2  14   7      212.86      170.09     41.93 o 
   3  14   7      136.19      127.59     40.33 o 
   4  14   7        2.14        1.91     16.41 o 
   5  14   7     1924.96     2019.34    183.03 o 
  -6  15   7      823.12      780.88    105.34 o 
  -5  15   7      132.39       99.78    124.57 o 
  -4  15   7      725.00      782.14     98.55 o 
  -3  15   7        4.13       16.53     23.68 o 
  -2  15   7       62.06       11.42     22.12 o 
  -1  15   7      762.04      836.74     58.04 o 
   0  15   7        0.16       -4.21     16.06 o 
   1  15   7     1665.39     1764.21    107.96 o 
   2  15   7       55.90       35.36     28.03 o 
   3  15   7      783.25      777.32     73.92 o 
   4  15   7     1057.96      879.70     80.65 o 
  -5  16   7       98.74       78.28     55.44 o 
  -4  16   7      241.96      308.98     70.40 o 
  -2  16   7        0.38       -7.48     22.19 o 
  -1  16   7      195.70      102.13     67.63 o 
   0  16   7      864.85     1246.66     91.94 o 
   1  16   7       15.41        3.08     22.19 o 
   2  16   7      386.87      349.22     61.93 o 
   3  16   7      247.93      197.52     46.35 o 
  -3  17   7      474.05      574.22     91.01 o 
  -1  17   7       56.05       54.87     25.96 o 
   0  17   7      106.61       96.25     34.25 o 
   1  17   7      348.07      298.93     90.51 o 
 -10   0   8      199.40       -9.55     35.45 o 
  -8   0   8     1233.98     1195.46    119.67 o 
  -6   0   8    10060.38     9391.48    315.27 o 
  -4   0   8     9348.46     9151.75    175.16 o 
  -2   0   8    29993.58    33009.06    691.38 o 
   0   0   8    13993.07    13759.39    237.98 o 
   2   0   8     5857.10     5420.54    143.81 o 
   4   0   8      580.84      566.96     51.28 o 
   6   0   8     1084.43     1084.35     79.82 o 
   8   0   8      122.40       30.69     56.94 o 
  -9   1   8      252.38      274.26     53.84 o 
  -8   1   8       22.73       44.79     25.30 o 
  -7   1   8     4732.45     4654.41    158.76 o 
  -6   1   8       13.87       29.06     21.76 o 
  -5   1   8       11.98       16.80     12.60 o 
  -4   1   8       31.65       41.07     12.15 o 
  -3   1   8       67.02      160.44     14.39 o 
  -2   1   8      320.64      275.31     18.63 o 
  -1   1   8    31598.90    33070.23    311.25 o 
   0   1   8     2235.68     2215.60     68.43 o 
   1   1   8     3721.75     3333.61     74.04 o 
   2   1   8    14866.53    14823.79    186.91 o 
   3   1   8     2748.30     2727.07     73.97 o 
   4   1   8      145.33      151.53     23.65 o 
   5   1   8     3143.23     3211.48     90.02 o 
   6   1   8      692.12      656.95     44.58 o 
   7   1   8      497.83      497.83     41.69 o 
   8   1   8       38.24      -19.51     22.38 o 
 -10   2   8        9.46       39.05     38.59 o 
  -9   2   8     3876.27     3806.38    316.53 o 
  -8   2   8     1704.54     1597.66     98.25 o 
  -7   2   8     1827.90     1771.15     97.06 o 
  -6   2   8      133.62       78.93     20.11 o 
  -5   2   8     3433.81     3400.09    124.98 o 
  -4   2   8     1736.96     1741.93     70.02 o 
  -3   2   8       40.45       44.67     13.58 o 
  -2   2   8     1061.08     1107.16     33.30 o 
  -1   2   8    14348.00    14142.90    165.77 o 
   0   2   8    13654.15    13748.88    168.39 o 
   1   2   8    13261.49    13424.86    170.00 o 
   2   2   8     2498.64     2531.31     75.99 o 
   3   2   8     4050.30     3990.49     90.84 o 
   4   2   8      449.95      454.76     33.86 o 
   5   2   8       39.05       46.60     16.90 o 
   6   2   8        1.59       28.07     15.22 o 
   7   2   8      121.69       60.67     20.11 o 
   8   2   8       64.66        4.74     19.09 o 
  -9   3   8      884.85      805.79     74.93 o 
  -8   3   8      976.03      812.72     70.47 o 
  -7   3   8      258.77      176.13     29.40 o 
  -6   3   8      553.19      430.96     42.66 o 
  -5   3   8     1094.12      988.16     51.57 o 
  -4   3   8     1652.62     1676.22     64.49 o 
  -3   3   8     1014.92      949.65     47.62 o 
  -2   3   8     5134.36     4817.30    109.15 o 
  -1   3   8      414.67      398.08     35.93 o 
   0   3   8      126.98      159.62     18.43 o 
   1   3   8     8608.32     8722.60    158.87 o 
   2   3   8    18435.27    18497.29    392.30 o 
   3   3   8     1253.47     1181.79     49.47 o 
   4   3   8     2729.49     2475.56     82.78 o 
   5   3   8      498.87      431.39     35.19 o 
   6   3   8      497.60      419.48     36.00 o 
   7   3   8      148.67      130.00     40.71 o 
   8   3   8       27.04       -3.73     17.77 o 
 -10   4   8      100.11       11.75     23.91 o 
  -9   4   8     1542.26     1648.00    145.32 o 
  -8   4   8       36.49       33.55     19.11 o 
  -7   4   8      979.59      986.85     57.78 o 
  -6   4   8     1323.01     1217.50     60.63 o 
  -5   4   8     1594.17     1351.62     61.75 o 
  -4   4   8     7422.56     7078.01    157.15 o 
  -3   4   8    14639.97    14649.25    219.91 o 
  -2   4   8     3093.09     2980.84     86.30 o 
  -1   4   8       60.31      144.14     22.07 o 
   0   4   8      668.72      706.42     32.22 o 
   1   4   8     2345.09     2259.16     61.40 o 
   2   4   8     1154.11     1050.96     44.19 o 
   3   4   8     8880.55     8819.39    143.27 o 
   4   4   8      461.67      445.28     34.28 o 
   5   4   8     1389.61     1302.56     56.79 o 
   6   4   8      447.72      432.82     43.34 o 
   7   4   8       29.24       31.89     20.21 o 
   8   4   8       93.67      123.44     50.03 o 
 -10   5   8      811.40      844.74    108.86 o 
  -9   5   8      834.24      836.47     74.62 o 
  -8   5   8     3478.41     3440.06    115.61 o 
  -7   5   8      378.78      387.57     39.62 o 
  -6   5   8        3.79        4.94     12.13 o 
  -5   5   8       95.26       92.96     21.60 o 
  -4   5   8      567.58      667.63     50.93 o 
  -3   5   8       15.18       18.02     19.36 o 
  -2   5   8     5847.74     5635.63    124.74 o 
  -1   5   8     3498.32     3279.10     93.06 o 
   0   5   8     4879.28     4900.47     74.22 o 
   1   5   8     7612.58     7466.07    149.38 o 
   2   5   8      734.29      695.11     36.04 o 
   3   5   8      473.26      437.47     31.01 o 
   4   5   8    10099.83    10184.57    162.70 o 
   5   5   8      457.74      512.06     59.02 o 
   6   5   8       85.41      104.98     27.11 o 
   7   5   8       43.92       40.09     18.39 o 
 -10   6   8       15.86       29.42     23.80 o 
  -9   6   8       51.02       29.32     20.46 o 
  -8   6   8     4530.63     4950.77    142.19 o 
  -7   6   8     2263.49     2192.65     89.65 o 
  -6   6   8      384.89      319.16     35.00 o 
  -5   6   8      782.60      695.23     47.15 o 
  -4   6   8     2169.69     2193.80     80.27 o 
  -3   6   8     2787.73     2564.55     84.35 o 
  -2   6   8      349.42      339.38     30.31 o 
  -1   6   8     1026.86      951.97     50.56 o 
   0   6   8    28905.58    30190.67    303.01 o 
   1   6   8        1.46       29.53      7.92 o 
   2   6   8     1051.19      981.17     36.29 o 
   3   6   8     4220.76     4193.07    103.35 o 
   4   6   8     1912.86     1845.95     64.96 o 
   5   6   8      205.66      179.34     25.95 o 
   6   6   8        1.73       16.39     14.04 o 
   7   6   8      276.65      123.50     42.08 o 
  -9   7   8     1711.02     1807.12     89.13 o 
  -8   7   8        7.83        4.13     17.49 o 
  -7   7   8     1163.46     1123.92     65.21 o 
  -6   7   8     1671.61     1580.91     74.66 o 
  -5   7   8        0.22        6.49     13.80 o 
  -4   7   8      211.69      220.33     31.27 o 
  -3   7   8     1103.43     1113.00     56.30 o 
  -2   7   8      602.75      628.82     45.93 o 
  -1   7   8     3804.37     3674.73     83.68 o 
   0   7   8        9.08       34.73     14.24 o 
   1   7   8    23420.59    24803.98    234.48 o 
   2   7   8      650.43      636.69     33.93 o 
   3   7   8     2669.08     2534.44     72.37 o 
   4   7   8      345.61      266.77     28.44 o 
   5   7   8      133.42      139.82     24.47 o 
   6   7   8      747.77      715.63     52.06 o 
   7   7   8      382.78      371.81     41.99 o 
  -9   8   8        3.93       32.97     25.68 o 
  -8   8   8     2338.23     2555.52    124.22 o 
  -7   8   8      249.11      219.33     37.06 o 
  -6   8   8      247.83      194.23     31.67 o 
  -5   8   8     4921.77     4802.06    130.59 o 
  -4   8   8     1828.93     1826.04     76.85 o 
  -3   8   8     8878.67     8521.25    169.02 o 
  -2   8   8     3542.80     3462.70    100.63 o 
  -1   8   8      458.45      421.52     30.26 o 
   0   8   8    14581.60    15247.46    197.36 o 
   1   8   8       67.26       68.78     14.04 o 
   2   8   8      534.40      483.84     38.74 o 
   3   8   8     1808.59     1821.27     80.28 o 
   4   8   8      299.38      257.43     28.83 o 
   5   8   8        7.73       37.86     24.06 o 
   6   8   8      481.04      469.76     66.46 o 
   7   8   8      655.46      741.60     56.42 o 
  -9   9   8       62.71       27.34     18.20 o 
  -8   9   8      283.82      162.98     72.49 o 
  -7   9   8     2306.43     2180.78     93.95 o 
  -6   9   8      502.98      505.29     46.09 o 
  -5   9   8      101.80       97.91     24.91 o 
  -4   9   8       14.33        8.78     12.26 o 
  -3   9   8     1159.03     1081.45     49.51 o 
  -2   9   8     5826.29     5692.38    129.39 o 
  -1   9   8     7645.40     8153.97    136.42 o 
   0   9   8     1151.31     1048.18     54.56 o 
   1   9   8       83.59       46.40     27.66 o 
   2   9   8     1311.88     1150.22     58.45 o 
   3   9   8     3035.22     2831.28     98.42 o 
   4   9   8     2795.34     2878.49    104.65 o 
   5   9   8      306.64      317.81     43.21 o 
   6   9   8      663.05      892.87     92.27 o 
  -8  10   8      224.96      291.88     48.75 o 
  -7  10   8       36.15       36.65     20.44 o 
  -6  10   8     2866.38     2906.44     91.63 o 
  -5  10   8       44.97       48.36     18.03 o 
  -4  10   8       33.87       46.54     15.70 o 
  -3  10   8     1922.21     1842.21     65.47 o 
  -2  10   8     7723.20     8106.43    140.01 o 
  -1  10   8      850.14      860.36     70.10 o 
   0  10   8       11.38       49.34     20.13 o 
   1  10   8     2334.71     2246.43    147.20 o 
   2  10   8     1293.93     1376.86     66.75 o 
   3  10   8     4572.48     4625.42    130.56 o 
   4  10   8      198.68      217.99     35.91 o 
   5  10   8        1.87        0.96     15.71 o 
   6  10   8        0.11       14.17     17.86 o 
  -8  11   8      112.69       68.37     33.66 o 
  -7  11   8        5.07        6.51     15.46 o 
  -6  11   8      741.83      574.64     63.50 o 
  -5  11   8     1322.19     1398.45     62.45 o 
  -4  11   8      501.94      414.44     56.03 o 
  -3  11   8      800.70      869.31     46.12 o 
  -2  11   8      278.27      230.86     34.49 o 
  -1  11   8        0.00       53.19     21.42 o 
   0  11   8      167.47      212.91     29.51 o 
   1  11   8       25.37       59.38     27.57 o 
   2  11   8     8878.14     8646.99    239.32 o 
   3  11   8      569.65      568.92     48.62 o 
   4  11   8      107.25       90.34     25.61 o 
   5  11   8       48.49       28.06     25.62 o 
   6  11   8      703.46      505.53     62.60 o 
  -7  12   8        3.73      -13.55     13.55 o 
  -6  12   8       85.50       73.15     32.24 o 
  -5  12   8     1481.89     1422.53     74.25 o 
  -4  12   8     3125.93     3278.14     93.21 o 
  -3  12   8      169.92      212.37     43.66 o 
  -2  12   8     1035.87      881.51     57.15 o 
  -1  12   8      816.02      880.76     56.57 o 
   0  12   8      587.03      574.83     45.79 o 
   1  12   8     2266.77     2332.12    120.01 o 
   2  12   8        5.55       11.86     25.98 o 
   3  12   8      843.59      760.02     73.75 o 
   4  12   8      170.27      170.03     50.98 o 
   5  12   8     1027.99      955.44     80.55 o 
  -7  13   8      873.91      892.86     64.04 o 
  -6  13   8      642.59      636.01     54.21 o 
  -5  13   8      123.01      148.25     30.30 o 
  -4  13   8      373.02      359.19     55.99 o 
  -3  13   8      581.85      713.75     54.48 o 
  -2  13   8       65.38      100.20     25.74 o 
  -1  13   8     4375.17     4265.33    125.54 o 
   0  13   8      194.85      209.23     32.48 o 
   1  13   8      119.58      129.10     39.64 o 
   2  13   8      538.33      496.95     84.35 o 
   3  13   8      416.74      209.58    169.33 o 
   4  13   8      561.95      425.14     84.73 o 
  -5  14   8        2.93       -9.90     24.14 o 
  -4  14   8       90.09      137.63     39.82 o 
  -3  14   8      623.76      469.82     86.23 o 
  -2  14   8     2260.70     2084.76     89.78 o 
  -1  14   8     1847.49     2078.79     89.70 o 
   0  14   8     1438.70     1394.62     85.82 o 
   1  14   8       56.92       95.07     33.43 o 
   3  14   8        2.22      -16.12     19.91 o 
   4  14   8      570.38      693.90    107.35 o 
  -5  15   8      642.30      604.14     87.99 o 
  -4  15   8       12.96       24.87     26.41 o 
  -3  15   8      699.29      582.02     83.22 o 
  -2  15   8      188.28      161.41     40.11 o 
  -1  15   8      762.75      666.03     61.02 o 
   0  15   8      312.99      272.51    185.67 o 
   2  15   8      829.86      911.20     81.79 o 
   3  15   8       46.57       16.80     24.45 o 
  -3  16   8       46.63       15.38     24.26 o 
  -2  16   8      362.49       80.84    117.16 o 
  -1  16   8      481.49      687.61     87.24 o 
   1  16   8      423.54      450.16     62.26 o 
   2  16   8      160.67      148.08     41.98 o 
  -2  17   8      399.36      359.52     69.64 o 
  -1  17   8      483.06      476.93     78.19 o 
  -9   0   9      767.37      637.83     98.05 o 
  -7   0   9      222.84      320.05     67.63 o 
  -5   0   9    18529.84    18630.61    478.94 o 
  -3   0   9    14478.07    14421.16    250.03 o 
  -1   0   9     3135.89     3046.08     96.69 o 
   1   0   9    12672.01    12936.03    244.42 o 
   3   0   9      125.43       99.94     28.92 o 
   5   0   9     1242.70     1059.85     77.28 o 
 -10   1   9      102.19      -18.29     18.29 o 
  -9   1   9      660.59      553.92     64.80 o 
  -8   1   9       88.31       65.46     28.78 o 
  -7   1   9      528.91      475.50     54.99 o 
  -6   1   9     4353.42     4245.21    149.15 o 
  -5   1   9     1010.48      915.94     65.83 o 
  -4   1   9     2090.09     2017.12     82.91 o 
  -3   1   9     2270.43     2128.73     68.26 o 
  -2   1   9    13608.77    13722.48    163.72 o 
  -1   1   9     3768.86     3795.87     84.84 o 
   0   1   9     2866.97     2835.64     68.88 o 
   1   1   9     5622.80     5582.26    104.12 o 
   2   1   9     1248.41     1227.44     49.46 o 
   3   1   9     3025.12     2934.33     81.10 o 
   4   1   9        9.56       39.39     15.65 o 
   5   1   9      274.97      231.93     31.79 o 
   6   1   9     2221.24     2211.39     81.80 o 
   7   1   9        8.54       37.60     18.33 o 
 -10   2   9      633.84      503.33     87.74 o 
  -9   2   9        5.33       -4.61     23.81 o 
  -8   2   9     1952.23     1982.62    111.49 o 
  -7   2   9     3623.91     3527.57    142.70 o 
  -6   2   9     5018.28     5048.61    163.20 o 
  -5   2   9      277.53      246.48     31.19 o 
  -4   2   9     1241.21     1118.03     52.79 o 
  -3   2   9       15.50       33.54     13.29 o 
  -2   2   9    18718.10    20074.29    271.74 o 
  -1   2   9     8289.91     8246.57    121.39 o 
   0   2   9     2132.94     2046.42     57.97 o 
   1   2   9      467.44      437.08     30.06 o 
   2   2   9      116.80      122.91     20.29 o 
   3   2   9      469.63      394.17     32.69 o 
   4   2   9      958.23      942.27     49.14 o 
   5   2   9     1038.23      931.79     51.39 o 
   6   2   9      172.13      115.90     24.57 o 
   7   2   9      689.04      815.58    102.83 o 
 -10   3   9      103.22       69.64     50.16 o 
  -9   3   9       40.62       29.92     26.78 o 
  -8   3   9      546.84      428.16     55.55 o 
  -7   3   9       27.10       34.06     22.69 o 
  -6   3   9       73.72       82.36     33.06 o 
  -5   3   9     7288.74     6760.82    145.87 o 
  -4   3   9      577.06      501.78     37.92 o 
  -3   3   9    21020.58    21594.63    518.06 o 
  -2   3   9      388.01      359.25     32.13 o 
  -1   3   9     2063.91     2063.45     74.34 o 
   0   3   9     6520.30     6713.57    111.80 o 
   1   3   9     1621.46     1500.76     52.27 o 
   2   3   9     2641.48     2437.73     70.55 o 
   3   3   9      595.97      604.57     38.88 o 
   4   3   9     5661.21     5614.56    147.29 o 
   5   3   9      128.41      154.60     25.82 o 
   6   3   9      409.75      383.04     41.88 o 
   7   3   9      101.44       47.93     40.08 o 
 -10   4   9      231.41       44.84     58.45 o 
  -9   4   9       93.93       36.70     48.40 o 
  -8   4   9       10.50        5.33     20.83 o 
  -7   4   9      832.52      777.60     66.94 o 
  -6   4   9       29.10       48.17     17.40 o 
  -5   4   9     7178.39     6822.06    173.69 o 
  -4   4   9    27438.22    28362.82    395.65 o 
  -3   4   9     7536.92     7368.75    150.53 o 
  -2   4   9     2320.39     2198.71     77.54 o 
  -1   4   9      180.66      253.40     27.39 o 
   0   4   9      422.84      445.22     28.67 o 
   1   4   9      452.28      449.64     30.27 o 
   2   4   9      167.04      153.73     22.26 o 
   3   4   9      813.73      885.81     58.21 o 
   4   4   9       60.15       67.99     17.26 o 
   5   4   9      128.62       99.26     26.19 o 
   6   4   9      237.59      242.63     39.20 o 
   7   4   9       74.13       36.77     36.71 o 
  -9   5   9      584.57      527.38     61.06 o 
  -8   5   9      156.44      139.64     39.44 o 
  -7   5   9       24.09       32.54     19.09 o 
  -6   5   9     2452.56     2295.18     88.34 o 
  -5   5   9     5322.18     5318.90    133.48 o 
  -4   5   9      124.70      169.90     27.78 o 
  -3   5   9    17267.25    17306.17    258.01 o 
  -2   5   9     1339.81     1212.93     80.50 o 
  -1   5   9       16.51       59.87     47.36 o 
   0   5   9     3248.76     3252.66     99.89 o 
   1   5   9     3281.73     3231.55     79.01 o 
   2   5   9      285.75      268.07     34.44 o 
   3   5   9     1568.46     1469.66     74.64 o 
   4   5   9        5.89       24.45     18.30 o 
   5   5   9     1598.87     1565.89    101.85 o 
   6   5   9      400.50      332.02     48.11 o 
   7   5   9      898.64      953.89     63.64 o 
  -9   6   9      129.81      251.16     58.20 o 
  -8   6   9      713.66      689.83     55.83 o 
  -7   6   9     5172.65     5274.47    145.28 o 
  -6   6   9      178.61      121.34     26.43 o 
  -5   6   9      216.26      226.94     32.03 o 
  -4   6   9     6580.99     6183.02    144.09 o 
  -3   6   9      187.48      215.52     28.37 o 
  -2   6   9       82.32       56.35     18.50 o 
  -1   6   9    16338.73    16358.99    251.68 o 
   0   6   9     2424.19     2294.90     84.74 o 
   1   6   9      115.61      175.70     17.27 o 
   2   6   9      180.48      183.60     17.74 o 
   3   6   9       25.37       20.37     11.70 o 
   4   6   9      296.03      286.88     30.11 o 
   5   6   9     1214.11     1113.70     56.18 o 
   6   6   9      105.50       40.72     23.95 o 
   7   6   9      335.11      362.45     41.05 o 
  -9   7   9        0.12       14.32     43.24 o 
  -8   7   9      918.89      901.42     62.55 o 
  -7   7   9     1895.61     1960.66     89.12 o 
  -6   7   9     2354.05     2428.98     95.25 o 
  -5   7   9      124.21       74.07     21.40 o 
  -4   7   9        4.82       40.56     17.68 o 
  -3   7   9       28.57       36.40     17.11 o 
  -2   7   9     1577.34     1526.44    107.82 o 
  -1   7   9     2358.74     2305.61     91.16 o 
   0   7   9    12628.19    13299.32    225.15 o 
   1   7   9       16.75       37.49     18.08 o 
   2   7   9      374.48      374.79     27.22 o 
   3   7   9      501.90      468.78     32.71 o 
   4   7   9     1508.83     1395.60     59.02 o 
   5   7   9      420.80      391.87     35.46 o 
   6   7   9      511.20      481.22     43.91 o 
  -9   8   9       56.21       19.52     35.52 o 
  -8   8   9        0.22       13.39     18.45 o 
  -7   8   9     1629.75     1660.35     91.20 o 
  -6   8   9     2031.72     2050.25     89.12 o 
  -5   8   9     2396.02     2319.14     92.45 o 
  -4   8   9     6305.56     6264.78    150.88 o 
  -3   8   9      346.51      332.01     35.26 o 
  -2   8   9      490.45      471.35     33.95 o 
  -1   8   9     6569.85     6744.52    125.01 o 
   0   8   9        0.96        7.16     10.27 o 
   1   8   9      775.01      739.21     65.19 o 
   2   8   9      669.01      706.31     51.53 o 
   3   8   9     1016.29      933.54     46.37 o 
   4   8   9        5.20        6.60     14.51 o 
   5   8   9      779.47      693.04     50.93 o 
   6   8   9      361.30      395.14     41.72 o 
  -8   9   9        1.94       -4.13     16.46 o 
  -7   9   9      403.00      478.20     46.59 o 
  -6   9   9     1031.33      925.77     61.87 o 
  -5   9   9     1482.95     1266.52     69.39 o 
  -4   9   9        1.46        7.53     12.79 o 
  -3   9   9     6121.82     6449.19    128.43 o 
  -2   9   9     3095.80     3069.18     87.74 o 
  -1   9   9      116.97       87.93     18.46 o 
   0   9   9      408.55      436.13     57.88 o 
   1   9   9        9.89       31.90     24.39 o 
   2   9   9     2627.66     2574.26    153.99 o 
   3   9   9      613.59      695.54     53.72 o 
   4   9   9       92.33       88.43     27.10 o 
   6   9   9     1606.02     1421.23    146.82 o 
  -8  10   9       17.35       -1.97     15.56 o 
  -7  10   9      506.90      521.80     44.63 o 
  -6  10   9      537.07      403.42     37.30 o 
  -5  10   9     2086.98     1974.07     74.72 o 
  -4  10   9     3636.22     3721.13     99.43 o 
  -3  10   9     2476.40     2348.50    115.49 o 
  -2  10   9     4433.08     4635.16    106.02 o 
  -1  10   9     1172.40     1160.89     61.99 o 
   0  10   9      238.22      223.06     31.30 o 
   1  10   9     2836.24     2922.26    132.35 o 
   2  10   9      428.42      465.74     61.54 o 
   3  10   9      858.25      843.91     77.67 o 
   4  10   9      837.70      853.78     72.78 o 
   5  10   9      242.65      136.29    149.46 o 
  -8  11   9      145.48      144.81     50.79 o 
  -7  11   9      429.44      364.75     41.44 o 
  -6  11   9      527.89      673.29     46.48 o 
  -5  11   9     1893.71     1899.63     75.10 o 
  -4  11   9      145.17      138.15     23.94 o 
  -3  11   9     4264.67     4418.68    107.59 o 
  -2  11   9      461.54      486.47     45.13 o 
  -1  11   9     3168.52     3339.71    108.40 o 
   0  11   9       37.84       56.70     29.64 o 
   1  11   9     1020.07     1076.25     85.61 o 
   2  11   9     1517.14     1733.57    109.50 o 
   3  11   9      972.71     1039.15     86.97 o 
   4  11   9       38.64       13.07     25.03 o 
   5  11   9      213.73       46.78     40.66 o 
  -7  12   9       65.69       65.80     23.03 o 
  -6  12   9     2985.52     3041.36    115.40 o 
  -5  12   9     1577.57     1900.22     75.28 o 
  -4  12   9      630.14      598.70     51.27 o 
  -3  12   9      278.11      256.48     37.92 o 
  -2  12   9     5171.96     5352.24    144.03 o 
  -1  12   9      829.31      902.84     58.27 o 
   0  12   9       27.54       28.58     23.15 o 
   1  12   9        0.28       33.51     37.08 o 
   2  12   9      293.80      303.11     54.13 o 
   3  12   9      144.45       68.96     80.83 o 
   4  12   9        1.84        2.49     21.08 o 
  -6  13   9     1328.08     1397.99     78.44 o 
  -5  13   9     1264.92     1159.30     91.07 o 
  -4  13   9       56.69       79.95     26.11 o 
  -3  13   9      943.96      820.10     58.84 o 
  -2  13   9     2128.51     2236.91     94.10 o 
  -1  13   9      861.55      922.09     66.92 o 
   0  13   9      141.29      167.36     41.98 o 
   1  13   9      844.07      817.23     76.32 o 
   2  13   9      334.13      104.12    122.44 o 
   3  13   9       16.25       18.81     36.33 o 
   4  13   9      192.20       -0.44     24.44 o 
  -4  14   9      600.53      464.11     77.69 o 
  -3  14   9      545.42      473.92     45.71 o 
  -2  14   9        8.13        8.76     17.73 o 
  -1  14   9      376.58      441.49     45.10 o 
   0  14   9     1694.12     1721.67    142.80 o 
   2  14   9      177.80       58.57    101.07 o 
   3  14   9       27.93        3.67     24.10 o 
  -4  15   9       56.20       22.75     25.76 o 
  -3  15   9       16.00        3.84     20.11 o 
  -2  15   9      720.15      713.00     91.77 o 
  -1  15   9       56.62       40.26     24.70 o 
   0  15   9      921.00      848.26    101.32 o 
   2  15   9      116.33       52.77     75.30 o 
  -3  16   9       94.53       45.14     32.81 o 
  -2  16   9      146.45      114.36    113.76 o 
   0  16   9      475.79      468.88     80.45 o 
  -8   0  10      974.21      979.25    111.88 o 
  -6   0  10    25574.51    26695.64    641.60 o 
  -4   0  10     4618.90     4684.05    219.23 o 
  -2   0  10     7872.31     8188.23    311.25 o 
   0   0  10      690.89      729.82     52.40 o 
   2   0  10      592.90      532.51     70.40 o 
   4   0  10      290.10      324.64     49.96 o 
   6   0  10     3010.89     3371.01    148.70 o 
  -8   1  10       66.15       62.68     29.41 o 
  -7   1  10     8380.03     8449.40    234.30 o 
  -6   1  10      470.95      424.15     51.72 o 
  -5   1  10     1366.36     1423.15     85.57 o 
  -4   1  10       30.55       39.44     30.30 o 
  -3   1  10       15.56       42.84     21.66 o 
  -2   1  10     4139.58     4244.59    107.28 o 
  -1   1  10      503.17      502.73     38.68 o 
   0   1  10     2829.02     2921.67     78.85 o 
   1   1  10      746.66      778.22     40.19 o 
   2   1  10     6064.10     6044.83    119.39 o 
   3   1  10      390.96      321.93     31.48 o 
   4   1  10        1.72       -1.21     12.45 o 
   5   1  10     4523.78     4638.75    118.74 o 
   6   1  10      524.36      528.56     43.74 o 
  -8   2  10     1846.53     1715.55    106.48 o 
  -7   2  10     1334.07     1237.91     96.42 o 
  -6   2  10     2911.71     2748.29    185.54 o 
  -5   2  10       23.82       22.79     20.75 o 
  -4   2  10     1252.18     1134.75     76.49 o 
  -3   2  10     9565.96     9938.51    192.64 o 
  -2   2  10      126.25      161.53     26.93 o 
  -1   2  10     4443.61     4551.15    126.91 o 
   0   2  10     2169.00     2100.56     62.02 o 
   1   2  10     4312.66     4258.42     94.51 o 
   2   2  10      434.46      401.43     32.99 o 
   3   2  10     2265.90     2247.04     74.69 o 
   4   2  10      961.40      887.09     49.96 o 
   5   2  10      919.37      862.86     51.31 o 
   6   2  10      299.35      326.78     45.47 o 
  -8   3  10     1670.46     1535.91    226.77 o 
  -7   3  10       21.53       15.74     21.68 o 
  -6   3  10     1665.05     1670.91     96.27 o 
  -5   3  10     1238.90     1200.09     80.58 o 
  -4   3  10     2505.28     2557.34     86.41 o 
  -3   3  10     1491.07     1553.91     66.31 o 
  -2   3  10      854.12      918.62     52.22 o 
  -1   3  10     1924.76     1864.69     74.64 o 
   0   3  10        1.74       24.00     14.00 o 
   1   3  10     3948.96     4019.16     91.75 o 
   2   3  10     8653.25     8860.62    149.74 o 
   3   3  10     1474.78     1399.82     59.64 o 
   4   3  10     2978.79     3073.60     91.97 o 
   5   3  10       18.85       36.64     18.80 o 
   6   3  10      103.95       66.59     24.15 o 
  -9   4  10      943.33     1059.22     87.07 o 
  -8   4  10      136.91      101.85     32.97 o 
  -7   4  10      881.31      873.29     72.77 o 
  -6   4  10     1672.81     1686.38     96.53 o 
  -5   4  10    11625.18    11560.14    209.76 o 
  -4   4  10     1120.71     1041.82     57.10 o 
  -3   4  10       78.03       56.30     20.17 o 
  -2   4  10      284.00      289.15     32.45 o 
  -1   4  10      596.90      568.35     56.85 o 
   0   4  10      257.74      255.77     32.96 o 
   1   4  10     2030.67     1964.29     88.30 o 
   2   4  10      636.00      576.10     38.12 o 
   3   4  10     5087.78     5155.87    115.76 o 
   4   4  10        0.99       25.65     15.90 o 
   5   4  10     1465.13     1564.06     81.21 o 
   6   4  10      428.01      491.06     82.71 o 
  -9   5  10      389.04      344.47     51.83 o 
  -8   5  10     1580.79     1602.27    103.17 o 
  -7   5  10     1499.42     1548.83    126.96 o 
  -6   5  10      523.84      522.23     55.08 o 
  -5   5  10     1173.60     1063.07     59.99 o 
  -4   5  10     3473.13     3274.84    103.50 o 
  -3   5  10     1980.42     1759.76     80.68 o 
  -2   5  10      365.71      327.80     34.52 o 
  -1   5  10       32.98       40.69     16.74 o 
   0   5  10     6450.57     6631.82    168.55 o 
   1   5  10     1593.19     1647.15     74.65 o 
   2   5  10       96.78      117.27     20.32 o 
   3   5  10        3.55        9.06     16.47 o 
   4   5  10     7483.63     8024.94    181.53 o 
   5   5  10     1034.39     1068.80     88.51 o 
   6   5  10       93.84       79.64     43.15 o 
  -9   6  10        0.16       12.83     22.44 o 
  -8   6  10     5116.14     5279.86    190.70 o 
  -7   6  10      454.62      444.77     54.41 o 
  -6   6  10      519.22      570.74     48.06 o 
  -5   6  10     1566.28     1560.73     74.63 o 
  -4   6  10     3693.53     3579.68    111.66 o 
  -3   6  10       84.05       77.40     22.40 o 
  -2   6  10     2858.85     2981.05     99.30 o 
  -1   6  10     2334.78     2300.16     88.20 o 
   0   6  10     4176.36     4182.96    120.78 o 
   1   6  10      907.67      786.30     53.94 o 
   2   6  10      947.48      963.42     52.08 o 
   3   6  10      917.34     1042.96     49.22 o 
   4   6  10     2038.83     2058.27     82.12 o 
   5   6  10      535.86      457.06     38.02 o 
   6   6  10      359.15      409.90     39.34 o 
  -9   7  10     1747.62     1788.61    141.42 o 
  -8   7  10      144.13      136.01     38.06 o 
  -7   7  10     4174.34     4277.52    136.71 o 
  -6   7  10       56.84       52.44     21.99 o 
  -5   7  10     1963.57     1852.20     82.68 o 
  -4   7  10      273.88      263.61     34.95 o 
  -3   7  10       15.60       54.41     21.54 o 
  -2   7  10     2399.31     2209.07     86.62 o 
  -1   7  10        6.29       22.13     19.41 o 
   0   7  10       43.61       25.03     19.58 o 
   1   7  10     4932.37     5171.11    173.36 o 
   2   7  10     1060.08     1055.03     81.17 o 
   3   7  10     1838.26     1711.24     63.15 o 
   4   7  10        7.02        6.54     12.53 o 
   5   7  10      140.17       98.48     40.08 o 
   6   7  10       98.48       70.36     29.65 o 
  -8   8  10     2693.87     2688.74    135.11 o 
  -7   8  10      572.13      539.11     50.72 o 
  -6   8  10     2388.73     2398.21     99.70 o 
  -5   8  10     4651.27     4988.76    140.72 o 
  -4   8  10     1261.09     1254.26     68.37 o 
  -3   8  10     1736.98     1654.81     76.08 o 
  -2   8  10       36.52       31.45     13.94 o 
  -1   8  10       36.84       29.70     13.71 o 
   0   8  10     1419.62     1273.21    114.14 o 
   1   8  10      540.59      505.35     59.42 o 
   2   8  10       56.40       43.31     28.67 o 
   3   8  10      487.41      545.13     63.57 o 
   4   8  10      212.60      207.83     28.06 o 
   5   8  10      161.27      170.67     31.28 o 
  -8   9  10      619.12      726.48     58.82 o 
  -7   9  10     2726.25     2555.96    107.38 o 
  -6   9  10      318.86      344.49     43.25 o 
  -5   9  10     1413.11     1360.88     74.17 o 
  -4   9  10     2046.26     2080.03     89.00 o 
  -3   9  10      333.96      250.42     31.57 o 
  -2   9  10      702.03      681.77     44.34 o 
  -1   9  10     2242.37     2117.30     83.04 o 
   0   9  10      153.61      101.91     33.80 o 
   1   9  10      461.55      412.45     53.73 o 
   2   9  10      178.33      130.31     42.24 o 
   3   9  10      159.54      105.22     38.63 o 
   5   9  10      731.09      815.08    111.88 o 
  -7  10  10        2.43        5.52     14.98 o 
  -6  10  10     2315.74     2306.13     85.07 o 
  -5  10  10      998.36     1096.27     61.94 o 
  -4  10  10        5.25        9.61     12.50 o 
  -3  10  10     1102.58     1286.50     58.24 o 
  -2  10  10     2565.34     2724.49     99.16 o 
  -1  10  10        3.48        4.16     15.21 o 
   0  10  10       73.76       46.31     27.22 o 
   1  10  10      244.46      156.63     41.38 o 
   2  10  10        0.08        6.51     27.04 o 
   4  10  10        0.79        8.52     19.11 o 
  -7  11  10       72.83      141.65     29.57 o 
  -6  11  10       96.59      161.60     28.48 o 
  -5  11  10      343.98      312.85     33.05 o 
  -4  11  10      595.40      640.03     43.49 o 
  -3  11  10      410.63      445.74     61.39 o 
  -2  11  10     1359.91     1369.91     80.17 o 
  -1  11  10      556.21      590.87     49.18 o 
   0  11  10       93.35      133.95     39.70 o 
   1  11  10      564.74      678.58     71.07 o 
   2  11  10     4575.45     4761.49    258.45 o 
   3  11  10        3.79      -23.68     23.68 o 
  -6  12  10      635.16      703.40     69.23 o 
  -5  12  10        5.35       17.18     15.35 o 
  -4  12  10     1174.68     1217.60     71.82 o 
  -3  12  10     2250.44     2276.88     95.64 o 
  -2  12  10       23.01       57.74     21.82 o 
  -1  12  10       85.66       50.07     28.28 o 
   0  12  10       87.30      109.55     35.64 o 
   1  12  10     2900.86     3040.82    200.88 o 
   2  12  10       40.38       34.51     49.03 o 
  -6  13  10       79.90       87.75     35.73 o 
  -5  13  10      346.89      482.30     59.01 o 
  -4  13  10       11.46       15.26     35.45 o 
  -3  13  10      456.32      585.99     51.64 o 
  -2  13  10      943.67     1086.97     66.82 o 
  -1  13  10      717.64      557.09    111.12 o 
   0  13  10      974.85     1046.12    113.64 o 
   1  13  10       72.96       26.13     43.24 o 
  -4  14  10       27.17       -6.10     20.09 o 
  -3  14  10        0.50       27.34     19.52 o 
  -2  14  10      186.71       77.84     35.46 o 
   0  14  10       24.30        1.97     23.53 o 
   1  14  10      856.58      789.43    103.08 o 
  -3  15  10      565.06      525.45     78.19 o 
  -2  15  10      333.37      303.31     46.13 o 
  -1  15  10       13.97        7.76     25.31 o 
   0  15  10      785.41     1030.03    114.64 o 
  -9   0  11       12.68      -27.15     28.41 o 
  -7   0  11     2141.79     2512.86    179.51 o 
  -5   0  11     1727.10     1589.17    135.01 o 
  -3   0  11     1809.51     1660.57    140.29 o 
  -1   0  11     7871.88     8177.67    330.61 o 
   1   0  11     8252.11     8926.54    212.15 o 
   3   0  11       27.32       37.18     21.47 o 
   5   0  11       78.14      193.49     44.10 o 
  -9   1  11       31.18        5.55     20.71 o 
  -7   1  11       25.29       12.49     23.10 o 
  -6   1  11       65.89       37.50     25.36 o 
  -5   1  11       26.71       19.94     23.26 o 
  -4   1  11      301.55      334.84     46.53 o 
  -3   1  11     1283.57     1286.92     87.37 o 
  -2   1  11    15324.00    15618.99    337.06 o 
  -1   1  11     1243.11     1290.63     63.08 o 
   0   1  11     1311.13     1371.25     66.13 o 
   1   1  11     2955.07     3000.77     81.95 o 
   2   1  11     5703.75     5869.17    123.36 o 
   3   1  11       46.67       51.64     17.06 o 
   4   1  11      940.04     1068.20     56.04 o 
   5   1  11      238.44      246.14     33.05 o 
   6   1  11      196.00      194.72     39.23 o 
  -9   2  11      193.73        9.12     20.35 o 
  -8   2  11      313.21      206.47    136.01 o 
  -7   2  11       35.67       33.30     23.86 o 
  -6   2  11     2291.31     2109.78    153.61 o 
  -5   2  11      795.60      740.07     65.75 o 
  -4   2  11      274.88      247.61     44.77 o 
  -3   2  11       47.44       87.06     30.32 o 
  -2   2  11     9444.15    10126.65    318.29 o 
  -1   2  11     6234.96     6334.79    147.01 o 
   0   2  11     3043.28     3051.24    116.83 o 
   1   2  11     2581.45     2653.77     95.46 o 
   2   2  11     2379.43     2412.29     77.53 o 
   3   2  11        0.08       31.41     15.57 o 
   4   2  11       32.70       71.24     20.59 o 
   5   2  11       74.93       59.18     20.69 o 
   6   2  11      527.70      419.26     75.89 o 
  -8   3  11       10.27       27.54     26.58 o 
  -7   3  11        0.49       19.49     20.92 o 
  -6   3  11        3.06       11.21     18.71 o 
  -5   3  11      936.14      864.39     73.23 o 
  -4   3  11     1291.01     1170.50     83.87 o 
  -3   3  11     3519.24     3512.56    145.22 o 
  -2   3  11      168.59      185.98     29.41 o 
  -1   3  11     2310.25     2372.83     88.74 o 
   0   3  11     4337.58     4642.08    128.76 o 
   1   3  11     2721.84     2804.11     99.71 o 
   2   3  11      516.90      486.60     37.20 o 
   3   3  11     1818.56     1905.15     72.44 o 
   4   3  11     1186.88     1167.25     59.40 o 
   5   3  11      444.25      359.67     44.13 o 
   6   3  11      224.28      119.90     55.53 o 
  -9   4  11        0.89      -14.69     19.67 o 
  -8   4  11     1859.13     1700.19    108.99 o 
  -7   4  11      746.47      752.15     69.86 o 
  -6   4  11      198.99      222.22     46.02 o 
  -5   4  11     3519.03     3403.50    142.57 o 
  -4   4  11     5986.61     5714.11    186.33 o 
  -3   4  11     1122.39     1109.64     60.78 o 
  -2   4  11      543.11      577.27     45.67 o 
  -1   4  11      134.32      102.04     26.26 o 
   0   4  11        0.07       46.10     23.43 o 
   1   4  11      476.25      476.06     61.48 o 
   2   4  11     3801.44     4030.91    123.32 o 
   3   4  11       44.29       40.76     16.83 o 
   4   4  11     1828.20     1768.59     85.79 o 
   5   4  11      159.43      174.26     33.69 o 
  -9   5  11     1908.93     1815.70    116.15 o 
  -8   5  11      128.81      156.38     41.41 o 
  -7   5  11        7.75       24.32     22.74 o 
  -6   5  11        0.19        7.66     19.08 o 
  -5   5  11      590.23      427.32     52.34 o 
  -4   5  11        3.74       11.81     15.15 o 
  -3   5  11     4773.19     4874.75    131.66 o 
  -2   5  11      327.84      330.69     42.80 o 
  -1   5  11      316.16      272.30     38.56 o 
   0   5  11     4798.98     5180.56    139.85 o 
   1   5  11       16.50        6.67     17.64 o 
   2   5  11        0.26        5.09     17.78 o 
   3   5  11     3935.22     4073.77    162.46 o 
   4   5  11      176.74      235.40     39.57 o 
   5   5  11        0.81        8.62     22.09 o 
  -8   6  11     1509.58     1499.16    103.23 o 
  -7   6  11       99.85      102.54     35.83 o 
  -6   6  11        7.15       10.58     16.06 o 
  -5   6  11      187.84      157.27     31.23 o 
  -4   6  11     2450.43     2386.15     93.59 o 
  -3   6  11      235.49      272.35     37.01 o 
  -2   6  11        1.07        0.15     15.89 o 
  -1   6  11     8065.10     8868.83    297.72 o 
   0   6  11       95.61       93.41     28.03 o 
   1   6  11     2467.73     2646.62     99.92 o 
   2   6  11     1149.90     1055.08     81.16 o 
   3   6  11       27.35       67.63     32.11 o 
   4   6  11       50.13       50.93     17.76 o 
   5   6  11       16.58      -12.88     12.88 o 
  -8   7  11      308.97      449.17     57.76 o 
  -7   7  11      783.17      786.54     72.29 o 
  -6   7  11       27.30        8.23     19.96 o 
  -5   7  11      158.95      115.83     28.07 o 
  -4   7  11      501.54      425.08     42.00 o 
  -3   7  11       71.29       74.93     22.81 o 
  -2   7  11      496.82      523.64     46.38 o 
  -1   7  11        0.84        6.35     16.93 o 
   0   7  11    15529.80    16949.92    544.76 o 
   1   7  11       53.43       14.92     24.34 o 
   2   7  11       68.87       46.24     27.20 o 
   3   7  11       77.79       71.73     33.69 o 
   4   7  11      299.50      179.24     46.32 o 
   5   7  11      200.17      203.30     43.87 o 
  -8   8  11      230.78      182.79     43.91 o 
  -7   8  11       31.85       43.08     23.58 o 
  -6   8  11     2873.18     2910.98    112.36 o 
  -5   8  11       83.25       79.19     25.81 o 
  -4   8  11     2999.14     2809.44    104.76 o 
  -3   8  11      760.57      670.98     51.72 o 
  -2   8  11      133.30      111.09     26.18 o 
  -1   8  11     6149.75     6444.93    200.35 o 
   0   8  11       73.23       95.50     35.38 o 
   1   8  11     1423.23     1506.24     98.80 o 
   2   8  11      647.57      787.47     76.77 o 
   3   8  11      483.01      329.94     60.85 o 
   4   8  11      113.54       25.42     46.76 o 
  -7   9  11       15.24       26.06     57.32 o 
  -6   9  11      120.65      131.96     30.62 o 
  -5   9  11       69.36      120.22     29.32 o 
  -4   9  11      154.88      210.06     31.85 o 
  -3   9  11     3036.77     3175.26     93.52 o 
  -2   9  11     4097.61     3992.55    125.12 o 
  -1   9  11       25.78        2.66     20.12 o 
   0   9  11      385.03      385.98     54.98 o 
   1   9  11       65.85       61.62     31.72 o 
   2   9  11     3024.84     3153.21    208.92 o 
   4   9  11       66.80       24.57     26.90 o 
  -7  10  11      501.74      525.34     43.47 o 
  -6  10  11       21.58        1.44     15.43 o 
  -5  10  11        5.12        0.81     13.90 o 
  -4  10  11      695.17      628.99     43.89 o 
  -3  10  11     2983.68     3085.52    110.49 o 
  -2  10  11     1421.69     1711.71    132.76 o 
  -1  10  11       14.92       70.97     32.55 o 
   0  10  11       36.51       19.65     24.95 o 
   1  10  11      736.21      695.98     72.35 o 
  -6  11  11      334.62      351.34     38.31 o 
  -5  11  11      553.69      474.13     39.97 o 
  -4  11  11      531.51      553.12     50.52 o 
  -3  11  11      437.80      384.66     42.19 o 
  -2  11  11       95.09      116.82     28.34 o 
  -1  11  11     1075.72     1241.72     92.89 o 
   0  11  11      126.40      241.29     54.43 o 
   1  11  11     3149.20     3052.89    214.71 o 
   3  11  11        4.30       -5.80     22.04 o 
  -5  12  11     1042.25     1229.89     74.82 o 
  -4  12  11        6.62      -11.34     17.15 o 
  -3  12  11       30.67       35.41     20.41 o 
  -2  12  11     1446.57     1598.95     80.52 o 
  -1  12  11      268.61      259.96     52.95 o 
   0  12  11      360.41      354.18     54.53 o 
   1  12  11       67.44        6.64     22.26 o 
  -4  13  11      333.34      485.82     47.33 o 
  -3  13  11      179.04      177.00     35.91 o 
  -2  13  11     1416.25     1354.62     96.42 o 
  -1  13  11       14.58       -5.31     23.06 o 
   0  13  11      194.33      279.32     60.84 o 
   1  13  11        0.55        2.24     23.98 o 
  -3  14  11      579.30      376.98     51.48 o 
  -2  14  11      320.23      362.54     71.65 o 
  -1  14  11      757.49      594.84     86.99 o 
  -8   0  12       56.46       -7.29     18.86 o 
  -6   0  12    11208.00    12005.41    419.61 o 
  -4   0  12     1676.35     1631.66    144.56 o 
  -2   0  12       29.58       85.73     43.24 o 
   0   0  12     3240.82     3592.92    219.99 o 
   2   0  12        9.53       -2.40     19.44 o 
   4   0  12      167.63      114.70     36.28 o 
  -8   1  12       34.25       -6.13     19.18 o 
  -7   1  12     2171.05     2207.39    171.71 o 
  -6   1  12       75.14       57.26     27.70 o 
  -5   1  12     3219.93     3370.22    148.19 o 
  -4   1  12      245.32      249.12     51.12 o 
  -3   1  12     1220.22     1089.93     87.34 o 
  -2   1  12     4100.38     4199.16    225.89 o 
  -1   1  12     1633.67     1829.19    137.65 o 
   0   1  12     2482.99     2824.54    137.95 o 
   1   1  12      904.24      989.71     60.91 o 
   2   1  12     1315.66     1195.68     68.46 o 
   3   1  12       43.47        7.26     15.71 o 
   4   1  12       72.22       21.78     17.81 o 
   5   1  12     1309.83     1326.49     67.23 o 
  -8   2  12     1275.68     1054.67    122.19 o 
  -7   2  12      997.24      918.75    108.74 o 
  -6   2  12      523.67      538.92     62.98 o 
  -5   2  12      373.34      273.83     47.42 o 
  -4   2  12      327.47      352.13     49.91 o 
  -3   2  12    10131.30    10951.35    407.54 o 
  -2   2  12      993.49     1216.51     92.48 o 
  -1   2  12      185.88      196.80     47.85 o 
   0   2  12      393.13      424.02     43.56 o 
   1   2  12       59.55      118.26     29.26 o 
   2   2  12       86.53       58.98     22.78 o 
   3   2  12      729.45      677.30     45.66 o 
   4   2  12      330.59      295.72     37.44 o 
   5   2  12        2.27      -21.50     21.50 o 
  -8   3  12      122.60       39.97    118.92 o 
  -7   3  12      105.83      103.25     35.94 o 
  -6   3  12      842.59      790.64     72.69 o 
  -5   3  12        8.44       42.06     31.05 o 
  -4   3  12     7599.06     8127.04    238.79 o 
  -3   3  12      830.94      790.06     75.96 o 
  -2   3  12     1739.71     1959.20    116.23 o 
  -1   3  12     2729.92     2683.06     98.57 o 
   0   3  12       37.99       53.78     22.22 o 
   1   3  12     1191.91     1170.99     67.25 o 
   2   3  12      598.94      487.01     46.33 o 
   3   3  12     1843.94     1717.54     86.20 o 
   4   3  12      181.04      199.72     37.09 o 
   5   3  12       44.59       49.05     23.93 o 
  -8   4  12      469.54      420.61     77.94 o 
  -7   4  12       54.66       93.15     62.73 o 
  -6   4  12     2005.19     2055.67    117.51 o 
  -5   4  12     9271.23     9411.04    259.85 o 
  -4   4  12     1051.83      817.71     75.57 o 
  -3   4  12     3172.78     3045.71    142.79 o 
  -2   4  12      154.86      139.65     40.90 o 
  -1   4  12     1573.59     1655.15     79.69 o 
   0   4  12      465.30      523.39     47.98 o 
   1   4  12      141.16       74.85     23.93 o 
   2   4  12      370.76      381.55     44.63 o 
   3   4  12      146.01       94.20     49.91 o 
   4   4  12        8.96       29.11     28.71 o 
  -8   5  12       48.08       26.65     24.89 o 
  -7   5  12      766.83      717.72    113.39 o 
  -6   5  12      420.16      436.35     55.23 o 
  -5   5  12      857.92      915.74    118.79 o 
  -4   5  12     7841.95     7994.34    560.02 o 
  -3   5  12      362.62      429.33     56.03 o 
  -2   5  12       75.39      108.76     26.83 o 
  -1   5  12      794.30      963.94     63.71 o 
   0   5  12     3205.82     3264.54    114.27 o 
   1   5  12      116.85       66.38     25.30 o 
   2   5  12      382.34      348.90     54.36 o 
   3   5  12        2.33       47.26     34.82 o 
   4   5  12     1379.11     1350.12    101.45 o 
  -8   6  12     1604.14     1575.25    108.33 o 
  -7   6  12        4.85        0.02     21.43 o 
  -6   6  12      340.78      379.92     65.62 o 
  -5   6  12     2127.32     1966.11    113.72 o 
  -4   6  12     1899.21     2091.71    116.25 o 
  -3   6  12      298.26      288.31     38.67 o 
  -2   6  12     5063.68     5392.55    148.79 o 
  -1   6  12     2160.08     2118.88     93.03 o 
   0   6  12       76.94      129.98     32.15 o 
   1   6  12        2.60      -11.84     21.83 o 
   2   6  12       10.78       28.05     39.47 o 
   3   6  12      295.35      292.29     54.92 o 
   4   6  12      569.78      427.81     58.46 o 
  -7   7  12     2252.26     2517.81    135.80 o 
  -6   7  12        6.70       30.93     25.69 o 
  -5   7  12      695.86      843.52     83.09 o 
  -4   7  12        0.76       16.46     17.69 o 
  -3   7  12        0.14       29.32     18.28 o 
  -2   7  12     1035.65     1012.75     64.77 o 
  -1   7  12     4539.28     5007.93    159.71 o 
   0   7  12       16.83       21.37     26.76 o 
   1   7  12      127.15      129.62     40.11 o 
   2   7  12      730.99      746.96     74.00 o 
   3   7  12     1081.10      959.77     84.08 o 
   4   7  12      114.05      130.48     40.00 o 
  -7   8  12     1219.02     1372.43     99.08 o 
  -6   8  12     1250.97     1297.41    139.41 o 
  -5   8  12     1826.81     1804.38    109.71 o 
  -4   8  12      395.20      387.64     42.57 o 
  -3   8  12        4.25       15.71     18.10 o 
  -2   8  12     1290.26     1442.96     63.48 o 
  -1   8  12        5.91       24.09     24.36 o 
   0   8  12      335.70      438.41     59.86 o 
   1   8  12      176.19      248.85     52.26 o 
   2   8  12      612.84      570.96     96.79 o 
   3   8  12       40.10       53.40     29.02 o 
  -6   9  12      162.98      114.46     37.06 o 
  -5   9  12      432.84      470.80     48.00 o 
  -4   9  12     2041.65     2197.53    102.29 o 
  -3   9  12      404.15      411.20     38.42 o 
  -2   9  12      172.17      195.73     34.51 o 
  -1   9  12       13.11      -18.59     18.59 o 
   0   9  12        6.89       -3.83     22.27 o 
   2   9  12      296.67      292.14     82.21 o 
   3   9  12       58.76      -15.55     25.39 o 
  -6  10  12      926.39      863.84     61.25 o 
  -5  10  12     1167.81     1286.28     63.56 o 
  -4  10  12      384.98      422.69     37.92 o 
  -3  10  12     2639.56     3023.21    111.51 o 
  -2  10  12      760.65      689.20     71.79 o 
  -1  10  12      107.14      129.44     39.62 o 
   0  10  12      705.17      570.45     95.54 o 
   1  10  12       47.28       48.60     61.60 o 
   2  10  12      223.86       28.34     84.85 o 
  -5  11  12        3.06       30.53     22.67 o 
  -4  11  12     1598.70     1714.92     86.38 o 
  -3  11  12        0.89       34.67     20.43 o 
  -2  11  12     3086.34     3243.92    152.26 o 
  -1  11  12      321.04      368.57     90.26 o 
   0  11  12       50.82       17.25     36.83 o 
   1  11  12      444.82      432.43     90.26 o 
  -4  12  12       59.48       22.31     19.79 o 
  -3  12  12     2777.58     3149.27    163.16 o 
  -2  12  12      203.60      273.40     54.96 o 
  -1  12  12      187.09      182.77     44.60 o 
   0  12  12       56.05       45.85     63.36 o 
  -5   0  13      176.80      180.26     63.61 o 
  -3   0  13     2946.13     2637.81    196.60 o 
  -1   0  13        5.63       21.62     37.21 o 
   1   0  13     1440.58     1679.18    154.87 o 
   3   0  13       53.68       93.02     43.24 o 
  -7   1  13       21.14        1.84     20.36 o 
  -6   1  13     2471.35     2796.20    198.87 o 
  -5   1  13        3.01        5.50     22.04 o 
  -4   1  13       37.60       13.28     21.81 o 
  -3   1  13      858.80      823.55     90.13 o 
  -2   1  13     1931.34     1732.88    114.29 o 
  -1   1  13      864.31     1054.66     96.54 o 
   0   1  13      484.05      543.71     63.17 o 
   1   1  13     1974.76     1986.95    119.01 o 
   2   1  13     1472.98     1615.01    107.73 o 
   3   1  13        0.11       -9.85     19.01 o 
   4   1  13      873.51      886.82     68.72 o 
  -8   2  13        9.24       11.83     24.62 o 
  -7   2  13     1003.69     1004.39    118.16 o 
  -6   2  13      234.05      199.69     89.75 o 
  -5   2  13      924.44      701.40    115.15 o 
  -4   2  13     2447.98     2369.77    132.41 o 
  -3   2  13        2.73       16.09     25.93 o 
  -2   2  13     1184.79     1210.13     95.06 o 
  -1   2  13      957.44      941.87     84.80 o 
   0   2  13      856.18      823.18     77.59 o 
   1   2  13      702.08      832.48     77.95 o 
   2   2  13     1519.80     1697.67     85.14 o 
   3   2  13      152.15      172.93     34.70 o 
   4   2  13      621.15      563.75     53.25 o 
  -7   3  13        0.91       -3.48     19.37 o 
  -6   3  13      206.56       96.67     43.62 o 
  -5   3  13      592.41      770.01     76.83 o 
  -4   3  13      964.55      895.13     82.26 o 
  -3   3  13      433.51      459.13     61.22 o 
  -2   3  13      456.58      461.48     61.51 o 
  -1   3  13       84.36      153.77     46.39 o 
   0   3  13     2436.68     2509.90    133.86 o 
   1   3  13     1988.43     1973.24     90.70 o 
   2   3  13      726.62      740.37     58.81 o 
   3   3  13     1694.27     1725.03     89.64 o 
   4   3  13      101.50       77.33     34.65 o 
  -7   4  13      699.47      628.03     93.53 o 
  -6   4  13     1117.07     1250.52    127.97 o 
  -5   4  13      663.92      635.55     69.05 o 
  -4   4  13       14.22       38.78     37.33 o 
  -3   4  13       54.77       29.99     24.94 o 
  -2   4  13      151.57      120.95     39.39 o 
  -1   4  13       53.63       39.88     41.61 o 
   0   4  13      385.53      251.03     40.57 o 
   1   4  13       30.20       72.87     24.16 o 
   2   4  13     2070.40     2261.69     99.20 o 
   3   4  13        0.58       11.06     25.02 o 
  -7   5  13       16.62        0.67     19.02 o 
  -6   5  13      795.19      735.13     97.30 o 
  -5   5  13      803.99      808.82     77.28 o 
  -4   5  13       16.56       -9.50     22.07 o 
  -3   5  13      202.13      135.91     42.24 o 
  -2   5  13       31.12       46.50     30.79 o 
  -1   5  13     1716.45     1629.10    142.68 o 
   0   5  13     1692.26     1767.76     86.36 o 
   1   5  13        1.23       19.07     24.96 o 
   2   5  13       24.82       63.92     34.19 o 
   3   5  13     3855.90     4139.73    245.50 o 
  -7   6  13      256.40      129.35    140.41 o 
  -6   6  13       88.11       37.29     26.99 o 
  -5   6  13     2305.38     2289.86    170.21 o 
  -4   6  13       11.81       80.86     31.14 o 
  -3   6  13      623.54      765.93     92.39 o 
  -2   6  13      533.41      585.61     67.83 o 
  -1   6  13     1158.12     1106.10     70.23 o 
   0   6  13      386.25      345.26     45.52 o 
   1   6  13      950.09      983.23     83.38 o 
   2   6  13      545.43      617.85     68.78 o 
   3   6  13      227.38      165.40     42.45 o 
  -5   7  13      123.87       67.14     34.68 o 
  -4   7  13      940.47      920.95    127.21 o 
  -3   7  13      339.01      362.02     60.15 o 
  -2   7  13       17.73       71.06     25.76 o 
  -1   7  13        3.70       28.05     28.51 o 
   0   7  13     3266.67     3512.98    207.67 o 
   1   7  13      430.42      444.13     58.78 o 
   2   7  13       37.07       -8.26     37.96 o 
  -6   8  13     1242.33     1333.57     99.69 o 
  -5   8  13      742.76      880.95    102.83 o 
  -4   8  13      225.13       95.35     31.86 o 
  -3   8  13      266.53      155.42     33.83 o 
  -2   8  13       18.24        1.63     23.45 o 
  -1   8  13     1139.62     1055.68    117.66 o 
   0   8  13      314.52      386.42     81.46 o 
   1   8  13      308.44      358.51     82.97 o 
   2   8  13      119.65       98.04     37.42 o 
  -5   9  13      761.91      942.87    184.91 o 
  -4   9  13      419.44      185.95    171.71 o 
  -3   9  13      229.07      106.89     40.94 o 
  -1   9  13       97.84        0.95     34.95 o 
   0   9  13       10.57       -0.38     22.75 o 
   1   9  13        0.34       -7.09     20.20 o 
  -4  10  13      363.22      524.08     49.83 o 
  -3  10  13     1495.73     1732.73    156.38 o 
  -2  10  13        0.70        9.97     21.46 o 
  -1  10  13       32.65       -0.31     29.79 o 
   0  10  13       41.49        3.24     24.95 o 
  -3  11  13      314.99      317.10     60.35 o 
  -2  11  13      278.45      422.62     86.23 o 
  -1  11  13       79.72       21.12     37.21 o 
  -6   0  14     1297.89     1400.61    148.84 o 
  -4   0  14      693.60      437.46     87.99 o 
  -2   0  14     2351.05     2363.77    197.61 o 
   0   0  14     2967.29     3813.92    243.12 o 
   2   0  14      777.47      653.67    103.08 o 
  -7   1  14        2.90       10.57     30.80 o 
  -6   1  14       85.27       65.68     30.48 o 
  -5   1  14      339.44      356.75     64.67 o 
  -4   1  14       18.22      -12.51     21.39 o 
  -3   1  14     1576.31     1518.32    111.07 o 
  -2   1  14     1846.02     2036.46    128.59 o 
  -1   1  14     1456.31     1755.18    118.17 o 
   0   1  14     1019.77      987.69     87.68 o 
   1   1  14     2672.92     2966.22    151.29 o 
   2   1  14       62.81        8.51     34.82 o 
  -7   2  14      733.04      623.25     98.05 o 
  -6   2  14      129.58       46.16     27.21 o 
  -5   2  14        0.81        7.72     22.83 o 
  -4   2  14       24.85       60.34     31.68 o 
  -3   2  14     4081.95     4290.34    188.17 o 
  -2   2  14     1397.64     1485.28    110.66 o 
  -1   2  14        3.51       21.43     30.04 o 
   0   2  14     1316.55     1529.26    108.16 o 
   1   2  14      257.96      382.24     56.41 o 
   2   2  14      205.13      209.06     47.21 o 
  -6   3  14      324.34       59.37     96.42 o 
  -5   3  14      301.49      414.33     80.70 o 
  -4   3  14     1246.20     1387.58    105.42 o 
  -3   3  14      187.57      255.26     54.97 o 
  -2   3  14     2523.56     2779.12    175.11 o 
  -1   3  14     1591.57     1864.35    121.58 o 
   0   3  14      507.22      519.35     64.47 o 
   1   3  14        9.07      -18.33     21.50 o 
   2   3  14      298.27      472.31     61.42 o 
  -6   4  14      674.02      888.74    111.38 o 
  -4   4  14      173.50       19.02     51.54 o 
  -3   4  14      892.10     1100.79     94.71 o 
  -2   4  14      145.48       97.30     37.51 o 
  -1   4  14      790.39      838.76     81.03 o 
   0   4  14      594.87      667.16     71.26 o 
   1   4  14      446.99      549.25    100.19 o 
   2   4  14        5.48       57.07     39.72 o 
  -6   5  14      189.56       40.70     51.16 o 
  -5   5  14      139.52       78.82    128.97 o 
  -3   5  14       65.39      -18.56     33.44 o 
  -2   5  14        0.21       -6.28     24.46 o 
  -1   5  14      908.67     1174.57     95.30 o 
   0   5  14      520.83      453.21     62.80 o 
   1   5  14      262.69      273.54     81.96 o 
   2   5  14     1281.56     1425.22    103.59 o 
  -5   6  14     1053.15     1038.83    119.67 o 
  -4   6  14      158.85       67.88     99.31 o 
  -3   6  14      179.19       48.37     50.28 o 
  -1   6  14      266.23      119.83    131.99 o 
   0   6  14     1975.92     2142.53    186.55 o 
   1   6  14       38.10       38.88     28.82 o 
  -5   7  14        1.55       34.32     27.94 o 
  -4   7  14        5.70       34.05     31.30 o 
  -3   7  14       77.41        5.33     27.15 o 
  -2   7  14      102.19       22.42     24.70 o 
   0   7  14       83.66       40.50     27.81 o 
   1   7  14       97.08      180.44     46.58 o 
  -4   8  14       26.99       27.23     55.69 o 
  -3   8  14       10.28       35.11     28.41 o 
  -1   8  14       41.68        6.69     73.54 o 
  -2   9  14       31.11       27.91     38.47 o 
  -5   0  15      155.97      232.30     74.67 o 
  -3   0  15       20.85       66.37     46.01 o 
  -1   0  15      618.55      885.72    127.72 o 
   1   0  15       23.90       10.56     37.46 o 
  -5   1  15       71.79      160.51     44.21 o 
  -4   1  15        8.42       65.85     53.30 o 
  -3   1  15     1481.61     1584.28    118.85 o 
  -2   1  15        0.05       61.26     34.32 o 
  -1   1  15      298.28      329.55     67.88 o 
   0   1  15      553.15      539.95     68.35 o 
   1   1  15      438.81      384.80     62.89 o 
  -5   2  15      746.64      855.48    125.71 o 
  -4   2  15     3419.29     3703.17    182.03 o 
  -3   2  15      117.96      110.57     44.87 o 
  -2   2  15      137.20      120.73    100.82 o 
  -1   2  15       67.23      139.07     57.57 o 
   0   2  15       26.26      -22.62     22.62 o 
  -4   3  15      533.57      531.39     69.15 o 
  -3   3  15     2213.91     2554.32    235.20 o 
  -2   3  15      627.99      654.17     79.82 o 
  -1   3  15      142.55      148.57     76.43 o 
   0   3  15      777.45      777.64    102.58 o 
  -3   4  15        8.23       24.58     29.55 o 
  -2   4  15      861.79      972.31     92.79 o 
  -1   4  15        6.03        8.10     28.18 o 
   0   4  15      578.95      439.71    142.17 o 
  -4   5  15       67.45       27.43     59.84 o 
  -3   5  15      198.27       93.73    115.27 o 
  -2   5  15      386.57      484.23     73.73 o 
  -1   5  15     1654.69     1634.58    116.30 o 
  -2   6  15      931.65      949.58    124.20 o 
                                                 
